# Supplementary material for: IGF2BP2-modified circular RNA circCHD7 promotes endometrial cancer progression via stabilizing PDGFRB and activating JAK/STAT signaling pathway
Source: Cancer Gene Ther. 2024 May 22;31(8):1221–36. doi: 10.1038/s41417-024-00781-9 (PMC11327104; doi:10.1038/s41417-024-00781-9)
Supplement: Supplementary file 3 — Supplementary Table 1 [file 41417_2024_781_MOESM3_ESM.xlsx]

## Sheet: Sheet1
Supplementary table 1: The sequences of primers, oligonucleotides and probes used in this study.
Primers for PCR（5’-3'）
Divergent-circCHD7 F	TTGCACCACCAGTCTTCACCT
Divergent-circCHD7 R	GCTTGCCTGTGCTTCACTTCA
Convergent-circCHD7F	CCTGAGCTGTGGTTTGGAGGA
Convergent-circCHD7R	CCACATTCTCCGAGGCCTTCA
Linear CHD7 F	GTTTGGAGGAGCCGTGTGTTG
Linear CHD7 R	CCGGGTAACCACATTCTCCGA
GAPDH F	TGCAACCGGGAAGGAAATGAA
GAPDH R	CGCCCAATACGACCAAATCAG
U6 F	CGAGCACAGAATCGCTTCA
U6 R	CTCGCTTCGGCAGCACATAT
18s F	CCAGTAAGTGCGGGTCATAAG
18s R	GGCCTCACTAAACCATCCAA
IGF2BP2 F	GGAGAATGTGGAACAAGTCAACAC
IGF2BP2 R	ATGCCCGCTTAGCTTCTCCAT
PDGFRB F	ACTCCAGGTGTCATCCATCAAC
PDGFRB R	CCAGCCGCCCACTTTCTTTG
IRF9 F	AGCTCTCCTCCAGCCAAGACA
IRF9 R	AAAGGCCTGCTCCATCTTCACT
IL7R F	TGGAAGTGAATGGATCGCAGC
IL7R R	TCCACGAGGGCCCCACATATT
CNTFR F	CGCTCCAACACTTACCCCAA
CNTFR R	GCTGGGTCCTTCTCACAGAC
IL10RB F	GCCTGCTGGTGTCAGCATTG
IL10RB R	GCAAAAGCAGGTGACTCCCAC
FISH probes
CircCDH7 (cy3)	Ribobio
U6 (cy3)	Ribobio
18s (cy3)	Ribobio
Biotinylated probes
Antisense probe	TCAGGCAAAGTCTGGATATAGGTCCTGATGCACAGGCACTTTCTGCGG
sense probe	CCGCAGAAAGTGCCTGTGCATCAGGACCTATATCCAGACTTTGCCTGA
shRNA mature sequences
circCDH7-sh1	CATCAGGACCTATATCCAG
circCDH2-sh2	GCCTGTGCATCAGGACCTA
circCDH7-sh3	GCATCAGGACCTATATCCA
CircCDH7-NC	TTCTCCGAACGTGTCACGT
IGF2BP2-sh1	GGGTAAAGTGGAATTGCATGG
IGF2BP2-sh2	GCATGATTCTTGAAAATCATGC
IGF2BP2-sh3	GCCGTTGTCAACGTCACATAT
IGF2BP2-NC	TTCTCCGAACGTGTCACGT
METTL3-sh	GATGAGTCTTTAGGTGACTGCTCTT
METTL3-NC	TTCTCCGAACGTGTCACGT
