# Supplementary material for: IGF2BP2-modified circular RNA circCHD7 promotes endometrial cancer progression via stabilizing PDGFRB and activating JAK/STAT signaling pathway
Source: Cancer Gene Ther. 2024 May 22;31(8):1221–36. doi: 10.1038/s41417-024-00781-9 (PMC11327104; doi:10.1038/s41417-024-00781-9)
Supplement: Supplementary file 4 — Supplementary Table 2 [file 41417_2024_781_MOESM4_ESM.xlsx]

## Sheet: diffSig
Supplementary table 2: Differential expression of circRNAs in endometrial cancer and normal endometrial tissue
circRNA ID	logFC	logCPM	PValue	FDR	regulation
circ_chr7_22308339_22318037_RAPGEF5	4.57199	10.9181	4.00541e-05	0.000800281	up
circ_chr8_101558419_101558812_GRHL2	4.52631	10.8915	0.000658633	0.00466649	up
circ_chr8_94664697_94665196_ESRP1	4.50504	10.8794	0.000510249	0.00386517	up
circ_chr8_60741259_60743097_CHD7	4.49309	10.8725	0.00731354	0.0205809	up
circ_chr7_22291175_22318037_RAPGEF5	4.42004	10.8317	0.000721449	0.00490291	up
circ_chr14_33215182_33367268_NPAS3	4.05668	10.6417	0.0092574	0.0235573	up
circ_chrX_148661908_148662768_AFF2	3.98855	10.6084	0.0248721	0.0450949	up
circ_chr10_68468123_68470163_DNA2	3.71443	10.4837	0.0226551	0.0426222	up
circ_chr1_224952670_225007544_DNAH14	2.7169	11.1791	0.00429676	0.0148016	up
circ_chr10_126970702_127127764_DOCK1	2.58593	12.1361	1.65113e-06	8.68144e-05	up
circ_chr13_100257595_100273346_PCCA	-1.50389	10.918	0.00532544	0.0169446	down
circ_chr10_115120185_115129535_ATRNL1	-1.50607	11.0372	0.00484502	0.0161198	down
circ_chr1_26942660_26943065_NUDC	-1.51499	11.0527	0.0134706	0.0293823	down
circ_chr20_35716740_35725155_RBM39	-1.51879	10.955	0.0144744	0.0309635	down
circ_chr21_39206108_39212707_BRWD1	-1.52332	10.9235	0.0129542	0.0289694	down
circ_chr2_58198594_58232112_FANCL	-1.53003	11.0538	0.00259563	0.0108951	down
circ_chr10_15833630_15847943_MINDY3	-1.53215	11.0301	0.0159028	0.0332362	down
circ_chr7_140355668_140358785_SLC37A3	-1.53684	10.8391	0.00235886	0.0102904	down
circ_chr19_52282111_52283413_ZNF766	-1.55065	10.7461	0.00485692	0.0161198	down
circ_chr22_32478981_32479275_FBXO7	-1.55444	10.9884	0.00357715	0.0130422	down
circ_chr3_107710452_107716849_BBX	-1.56014	10.9858	0.0250141	0.0452702	down
circ_chr16_3850297_3851009_CREBBP	-1.57319	11.1351	0.0246684	0.0448883	down
circ_chr1_231795242_231818517_TSNAX-DISC1	-1.57886	10.7485	0.012922	0.0289694	down
circ_chr5_109713520_109716264_MAN2A1	-1.5962	10.8666	0.0179525	0.0362315	down
circ_chr7_64543707_64544432_ZNF680	-1.60366	10.5784	0.020579	0.0398419	down
circ_chr6_57193842_57210445_RAB23	-1.61901	11.2014	0.0143611	0.0308532	down
circ_chr6_79042843_79060818_PHIP	-1.62726	11.0132	0.0196739	0.0386895	down
circ_chr8_130358017_130361771_ASAP1	-1.64138	10.6985	0.0120662	0.0279366	down
circ_chr5_32135572_32143880_GOLPH3	-1.645	10.6838	0.00319093	0.0120748	down
circ_chr9_16727797_16738485_BNC2	-1.65542	11.1727	0.00630513	0.0189154	down
circ_chr16_53873786_53888951_FTO	-1.6598	10.9675	0.012255	0.0281443	down
circ_chr5_65988635_66014725_ERBIN	-1.66132	10.8734	0.0212137	0.0405211	down
circ_chr17_47618350_47619164_NPEPPS	-1.6644	10.7079	0.023249	0.0432465	down
circ_chr2_99462496_99464985_REV1	-1.66646	10.5526	0.0076146	0.0210138	down
circ_chr15_63696124_63716473_HERC1	-1.67546	10.9791	0.0234956	0.0434668	down
circ_chr10_32451592_32474023_CCDC7	-1.68666	10.7708	0.0233332	0.0432465	down
circ_chr2_54982515_54987698_RTN4	-1.68808	10.9027	0.00484198	0.0161198	down
circ_chr2_147972739_147982081_ORC4	-1.68873	10.8736	0.00283454	0.0111986	down
circ_chr1_32948222_32949774_RNF19B	-1.69004	10.6055	0.0231162	0.0431673	down
circ_chr11_36227085_36227430_LDLRAD3	-1.69566	10.706	0.0106594	0.0255365	down
circ_chr3_113488945_113506605_SPICE1	-1.70267	10.7722	0.0231176	0.0431673	down
circ_chr7_130120749_130122202_KLHDC10	-1.7028	10.7059	0.0205529	0.0398419	down
circ_chr15_58912563_58913696_SLTM	-1.70495	10.5721	0.00231324	0.0101356	down
circ_chr2_40428473_40430301_SLC8A1	-1.70894	11.1349	0.0209116	0.0401151	down
circ_chr7_43639449_43640649_COA1	-1.70971	10.7087	0.00798868	0.0218052	down
circ_chr2_189728660_189744788_ANKAR	-1.71008	11.0076	0.00307338	0.0117509	down
circ_chr2_42718988_42723035_MTA3	-1.72255	10.6257	0.0152373	0.0321003	down
circ_chr19_21974729_21988909_ZNF208	-1.72736	10.9405	0.0013799	0.00770121	down
circ_chr8_47279862_47294030_SPIDR	-1.73068	10.6493	0.0164088	0.0340798	down
circ_chr16_8915254_8917156_USP7	-1.73192	10.6365	0.018002	0.0362581	down
circ_chr3_119500695_119504021_TIMMDC1	-1.73731	10.6787	0.00418964	0.0145639	down
circ_chr1_70292388_70315566_ANKRD13C	-1.74613	10.9627	0.0161909	0.0336973	down
circ_chr5_72861808_72865729_TNPO1	-1.74862	10.6052	0.00844006	0.0224245	down
circ_chr19_34430576_34438766_UBA2	-1.7529	10.6734	0.0119927	0.0278621	down
circ_chr5_74745678_74750667_GFM2	-1.75316	10.5742	0.0260928	0.0467984	down
circ_chr12_51008476_51010766_SLC11A2	-1.76295	10.4108	0.00777654	0.0212843	down
circ_chr19_57455653_57456182_VN1R1	-1.76312	10.5347	0.00774381	0.0212817	down
circ_chr12_28305649_28307749_CCDC91	-1.76379	10.9054	0.010055	0.0247677	down
circ_chr8_18011237_18011827_PCM1	-1.76728	10.77	0.0142746	0.0307334	down
circ_chr9_100498765_100516771_MSANTD3-TMEFF1	-1.77643	10.7225	0.0156467	0.0327695	down
circ_chr10_94245946_94246621_PLCE1	-1.78132	10.8092	0.0267259	0.0474231	down
circ_chr1_58506060_58536741_OMA1	-1.79199	10.95	0.0152011	0.0321003	down
circ_chr2_8908621_8958642_MBOAT2	-1.79199	10.7036	0.0182912	0.0366191	down
circ_chr11_61437625_61438113_SDHAF2	-1.79805	10.6716	0.0067017	0.0194622	down
circ_chr10_84417771_84425893_CCSER2	-1.80614	10.6049	0.00237446	0.0103134	down
circ_chr7_158869855_158876691_WDR60	-1.81477	10.6768	0.0190537	0.0376925	down
circ_chr3_57242856_57248351_APPL1	-1.82769	10.8409	0.00873843	0.0228534	down
circ_chr15_92996957_93002317_CHD2	-1.83541	10.4268	0.0199445	0.0391445	down
circ_chr11_8413495_8464822_STK33	-1.83759	10.7153	0.0164874	0.0341013	down
circ_chr2_62979188_62996766_EHBP1	-1.84512	10.9492	0.00873874	0.0228534	down
circ_chr6_158580940_158589782_TMEM181	-1.84875	10.6946	0.0119924	0.0278621	down
circ_chr5_129526284_129528677_ADAMTS19	-1.86286	10.7317	0.0171825	0.035103	down
circ_chr6_82210814_82212793_IBTK	-1.86464	10.5989	0.0103744	0.0251284	down
circ_chr16_18841565_18845651_SMG1	-1.86713	10.8311	0.0233001	0.0432465	down
circ_chr4_51863437_51877854_DCUN1D4	-1.87027	10.5912	0.0102194	0.0249614	down
circ_chr14_34862044_34862322_BAZ1A	-1.87212	10.4896	0.010527	0.0253409	down
circ_chr7_155665175_155680908_RBM33	-1.88063	10.902	0.0111774	0.0262736	down
circ_chr8_42957094_42964474_HOOK3	-1.88647	10.6328	0.0238473	0.0438738	down
circ_chr8_47284028_47294030_SPIDR	-1.89565	10.4776	0.0137261	0.0297448	down
circ_chr1_180003174_180006567_CEP350	-1.8966	10.6405	0.00270585	0.0110332	down
circ_chr11_86011030_86031611_PICALM	-1.89776	10.6763	0.0092673	0.0235573	down
circ_chr2_147972739_147975975_ORC4	-1.90211	10.6886	0.00251143	0.0106763	down
circ_chr1_59321536_59346398_FGGY	-1.90498	10.742	0.00175668	0.00886326	down
circ_chr2_45546732_45562756_SRBD1	-1.91893	10.7179	0.0127466	0.028875	down
circ_chr3_197814908_197820430_LRCH3	-1.9215	10.7133	0.00400839	0.0141498	down
circ_chr1_66958059_66963160_MIER1	-1.92787	10.801	0.0146491	0.0312224	down
circ_chr6_7181124_7189322_RREB1	-1.92869	10.6176	0.0136359	0.0296163	down
circ_chr1_200760839_200815644_CAMSAP2	-1.92965	10.7917	0.0144279	0.0309301	down
circ_chr7_103025063_103029418_FBXL13	-1.93039	10.4492	0.0243955	0.0445541	down
circ_chr15_90439332_90443478_IQGAP1	-1.93338	10.7825	0.0100658	0.0247677	down
circ_chr6_111262257_111263946_MFSD4B	-1.94232	10.3142	0.0188407	0.0374193	down
circ_chr7_16258390_16278226_ISPD	-1.94451	10.6754	0.00483532	0.0161198	down
circ_chr4_139125164_139139497_ELF2	-1.95018	10.8624	0.0109857	0.0258837	down
circ_chr15_92996957_92998621_CHD2	-1.95102	10.3217	0.00975347	0.0242985	down
circ_chr5_134741063_134744052_CAMLG	-1.95143	10.8911	0.00921797	0.0235573	down
circ_chr9_20819796_20823115_FOCAD	-1.95471	10.6046	0.0206306	0.0398646	down
circ_chr15_57451500_57461892_CGNL1	-1.97252	10.6395	0.0240476	0.0440829	down
circ_chr1_236806144_236816543_MTR	-1.97532	10.7229	0.0103884	0.0251284	down
circ_chr11_72984088_72989097_FCHSD2	-1.9807	10.4785	0.021852	0.041345	down
circ_chr11_86022367_86031611_PICALM	-1.98178	10.611	0.00219822	0.00992257	down
circ_chr1_35381259_35389082_ZMYM4	-1.995	10.7053	0.0214385	0.0407943	down
circ_chr11_117152441_117163892_PAFAH1B2	-1.99933	10.751	0.0222489	0.0420163	down
circ_chr6_13579451_13584225_SIRT5	-2.00027	10.5875	0.00924511	0.0235573	down
circ_chr11_13413530_13421838_BTBD10	-2.00106	10.8913	0.0126902	0.028875	down
circ_chr5_140440119_140449305_ANKHD1-EIF4EBP3	-2.00574	10.6877	0.00668921	0.0194622	down
circ_chr20_21365421_21368590_XRN2	-2.00676	10.4581	0.00862961	0.0228068	down
circ_chr2_32377588_32395593_BIRC6	-2.00828	10.752	0.0134396	0.029379	down
circ_chr11_77683710_77693611_RSF1	-2.00999	10.6513	0.000343626	0.00298506	down
circ_chr5_123545417_123575963_CSNK1G3	-2.01991	10.7676	0.0183386	0.0366406	down
circ_chr3_111112030_111126335_NECTIN3	-2.02137	10.7696	0.0278105	0.0490859	down
circ_chr1_108148279_108161293_SLC25A24	-2.02368	10.8878	0.0131163	0.0290962	down
circ_chr3_47425485_47428670_SCAP	-2.0237	10.7687	0.0182817	0.0366191	down
circ_chr14_30935163_30956242_STRN3	-2.03758	10.8846	0.0147228	0.0312938	down
circ_chr7_102227367_102227669_CUX1	-2.04804	10.5892	0.00369359	0.0133182	down
circ_chr1_172551512_172557794_SUCO	-2.05208	10.7105	0.00697622	0.0200678	down
circ_chr18_32111754_32113860_RNF138	-2.05333	10.4946	0.00869814	0.0228534	down
circ_chr12_123498544_123499536_RILPL1	-2.05675	10.7384	0.00389445	0.0138454	down
circ_chr10_49915917_49935142_PARG	-2.05704	10.9212	0.0217667	0.0413118	down
circ_chr10_7243558_7285954_SFMBT2	-2.05857	10.7829	0.0025527	0.0108057	down
circ_chr1_156333547_156334918_CCT3	-2.06509	10.4751	0.00869769	0.0228534	down
circ_chr10_115120185_115171292_ATRNL1	-2.06559	10.8091	0.0185132	0.0369156	down
circ_chr20_62139075_62140944_PSMA7	-2.06568	10.6502	0.00203351	0.00967488	down
circ_chr13_41811225_41819386_VWA8	-2.06733	10.3688	0.0196381	0.0386895	down
circ_chr2_101281859_101295181_RNF149	-2.06978	10.6592	0.0264648	0.0472957	down
circ_chr13_112516440_112527484_TUBGCP3	-2.07067	10.7164	0.00956029	0.0240573	down
circ_chr11_87067694_87091395_TMEM135	-2.07553	10.7004	0.00171145	0.00872318	down
circ_chr3_56566594_56567053_CCDC66	-2.08274	10.4698	0.00453216	0.0154001	down
circ_chr2_135675332_135680324_R3HDM1	-2.08313	10.3677	0.00997795	0.0247344	down
circ_chr6_13639563_13644729_RANBP9	-2.08907	10.6054	0.0127304	0.028875	down
circ_chr1_203707009_203708104_ATP2B4	-2.08942	10.8528	0.00836573	0.0223678	down
circ_chr10_72340789_72341170_DNAJB12	-2.08984	10.3089	0.0256992	0.046342	down
circ_chr9_85618983_85633374_AGTPBP1	-2.09427	10.6616	0.0132703	0.0292462	down
circ_chr14_75109685_75110371_NEK9	-2.10625	10.4887	0.00485609	0.0161198	down
circ_chr18_9195551_9221999_ANKRD12	-2.1073	10.6295	0.0140813	0.0303874	down
circ_chr4_120754553_120811449_PRDM5	-2.1093	10.8532	0.00752836	0.0209484	down
circ_chr12_82857010_82857580_TMTC2	-2.10971	10.6786	0.0133699	0.0292906	down
circ_chr3_195381009_195392147_ACAP2	-2.11263	10.5053	0.00163926	0.00848508	down
circ_chr2_232787150_232796221_GIGYF2	-2.11654	10.9092	0.0130808	0.0290962	down
circ_chr1_95143891_95151419_TMEM56	-2.12222	10.7266	0.00415145	0.0145011	down
circ_chr14_31127785_31133675_HECTD1	-2.12411	10.7965	0.0170248	0.034852	down
circ_chr14_73147795_73148106_PSEN1	-2.1252	10.526	0.00216463	0.00991956	down
circ_chr3_50065031_50066502_RBM6	-2.12624	10.4141	0.00374355	0.0134043	down
circ_chr1_211353239_211354467_TRAF5	-2.15019	10.5474	0.00812214	0.022042	down
circ_chr2_224535528_224557856_CUL3	-2.15256	10.4479	0.0128956	0.0289694	down
circ_chr7_135577796_135593192_NUP205	-2.15434	10.4486	0.0229024	0.0429259	down
circ_chr3_129827803_129832826_TMCC1	-2.155	10.7814	0.0132161	0.0292099	down
circ_chr4_10097711_10103986_WDR1	-2.16133	10.8512	0.00716874	0.0203454	down
circ_chr11_120406118_120409450_ARHGEF12	-2.16239	10.4763	0.000406637	0.0034137	down
circ_chr9_122280443_122291840_MRRF	-2.16492	10.569	0.00951989	0.0240161	down
circ_chr2_108771701_108773046_RANBP2	-2.16777	10.6115	0.0084699	0.0224441	down
circ_chr13_20731841_20732121_EEF1AKMT1	-2.16932	10.6451	0.000458027	0.0036315	down
circ_chr4_7868622_7872080_AFAP1	-2.16942	10.3799	0.00555093	0.017405	down
circ_chr9_37126312_37126942_ZCCHC7	-2.17009	10.8972	0.00739499	0.0207444	down
circ_chr3_169976946_169988359_SEC62	-2.17447	10.8966	0.00705543	0.0201382	down
circ_chr15_92924321_92929091_CHD2	-2.17463	10.4542	0.0186193	0.0370531	down
circ_chr2_226864604_226867318_RHBDD1	-2.177	10.8002	0.00451881	0.0154001	down
circ_chr9_123757703_123879021_DENND1A	-2.17757	10.6249	0.00257483	0.0108534	down
circ_chr12_50427762_50441643_LARP4	-2.1788	10.7008	0.00701066	0.0200678	down
circ_chr2_168161787_168182090_STK39	-2.18253	10.5355	0.017632	0.0356885	down
circ_chr13_28174272_28177935_PAN3	-2.18383	10.3464	0.0120807	0.0279366	down
circ_chr1_59321536_59378837_FGGY	-2.18425	10.6804	0.00194237	0.00955876	down
circ_chr1_12275825_12278038_VPS13D	-2.18553	10.9362	0.00709575	0.0201956	down
circ_chr22_27894555_27914347_PITPNB	-2.1942	10.6691	0.00030685	0.0028421	down
circ_chr17_12054889_12113360_MAP2K4	-2.19882	10.695	0.00775429	0.0212817	down
circ_chr15_49235851_49292537_GALK2	-2.20703	10.7991	0.00877527	0.022889	down
circ_chr6_75702645_75711416_SENP6	-2.20797	10.8646	0.0102966	0.0250885	down
circ_chr1_51827796_51834170_NRDC	-2.21292	10.4729	0.00172215	0.00873313	down
circ_chr16_30728966_30729572_SRCAP	-2.21448	10.5033	0.00283177	0.0111986	down
circ_chr2_109564366_109593119_SEPT10	-2.21712	10.9614	0.00654903	0.0192034	down
circ_chr3_56627037_56628614_FAM208A	-2.22105	10.3868	0.00743392	0.0207444	down
circ_chr8_30101898_30104486_LEPROTL1	-2.22328	10.4548	0.00350359	0.0128208	down
circ_chr13_28256292_28261458_PAN3	-2.23137	10.6805	0.00533867	0.0169446	down
circ_chr6_163455279_163478896_QKI	-2.23692	10.5747	0.0109317	0.0258786	down
circ_chr7_17868407_17875790_SNX13	-2.23817	10.5239	0.000976463	0.00609539	down
circ_chr8_127890589_127890998_PVT1	-2.24024	10.5253	0.0133203	0.0292462	down
circ_chr2_214767482_214797117_BARD1	-2.24049	10.8636	0.00727716	0.0205364	down
circ_chr18_54277703_54287411_POLI	-2.24608	10.8044	0.0041986	0.0145639	down
circ_chr5_138810038_138827718_CTNNA1	-2.2461	10.7277	0.020059	0.0392152	down
circ_chr16_11020193_11061022_CLEC16A	-2.24717	10.4363	0.0109618	0.0258837	down
circ_chrX_53614534_53615835_HUWE1	-2.25107	10.473	0.0122047	0.0281443	down
circ_chr22_28296198_28297852_TTC28	-2.25285	10.544	0.00932701	0.0236489	down
circ_chr3_134175609_134195182_RYK	-2.26194	10.567	0.00973026	0.0242985	down
circ_chr20_21326279_21368590_XRN2	-2.27267	10.7331	0.0283424	0.0496739	down
circ_chr1_213077696_213117410_RPS6KC1	-2.27587	10.3324	0.000680929	0.00472394	down
circ_chr15_25405461_25415842_UBE3A	-2.27835	10.5008	0.00568091	0.017551	down
circ_chr8_38114192_38119363_ASH2L	-2.27938	10.5315	0.00515963	0.0167835	down
circ_chr9_6420912_6434173_UHRF2	-2.28019	10.6083	0.00810633	0.022042	down
circ_chr3_129880309_129880562_TMCC1	-2.28292	10.3546	0.0082647	0.0222545	down
circ_chr2_159136194_159150556_TANC1	-2.28721	10.495	0.010459	0.025238	down
circ_chr2_8943187_8958642_MBOAT2	-2.28825	10.506	0.00188426	0.00936506	down
circ_chr3_52737586_52741499_NEK4	-2.29617	10.4574	0.0092568	0.0235573	down
circ_chr6_144537582_144539443_UTRN	-2.29855	10.4873	0.00526598	0.0169155	down
circ_chr15_42260958_42268032_TMEM87A	-2.30181	10.3127	0.00700748	0.0200678	down
circ_chr19_47416652_47417350_MEIS3	-2.31179	10.6483	0.0051157	0.0167013	down
circ_chr3_146102755_146124229_PLOD2	-2.31273	10.6234	0.0107582	0.025589	down
circ_chr1_95143891_95173889_TMEM56	-2.31339	10.3925	0.013067	0.0290962	down
circ_chr13_49167244_49175541_FNDC3A	-2.31504	10.6796	0.00425134	0.0146958	down
circ_chr6_107503657_107506427_SOBP	-2.31639	10.5714	0.00300809	0.0116121	down
circ_chr7_55982210_55983868_NIPSNAP2	-2.32139	10.4298	0.00082229	0.00540439	down
circ_chr5_129679764_129704391_ADAMTS19	-2.32414	10.801	0.00557518	0.017405	down
circ_chr3_111112030_111147484_NECTIN3	-2.32628	10.5002	0.0209209	0.0401151	down
circ_chr2_190900564_190924593_GLS	-2.32671	10.8827	0.00526599	0.0169155	down
circ_chr3_101671130_101672213_ZBTB11	-2.32873	10.4058	0.0105738	0.0253923	down
circ_chr5_139614586_139614966_UBE2D2	-2.33122	10.5088	0.00282885	0.0111986	down
circ_chr3_93995874_94003908_ARL13B	-2.34075	10.3478	0.00597592	0.018201	down
circ_chr7_105073619_105078963_KMT2E	-2.34436	10.5914	0.0112704	0.0264298	down
circ_chr15_42827928_42840433_TTBK2	-2.34452	10.5429	0.00157184	0.00834283	down
circ_chr15_57992705_58014281_ALDH1A2	-2.34515	10.7256	0.00105986	0.00645612	down
circ_chr19_1032392_1032696_CNN2	-2.34524	10.415	0.00091414	0.00582049	down
circ_chr4_39737420_39774933_UBE2K	-2.3475	10.4959	0.00370617	0.0133182	down
circ_chr9_77794463_77797648_GNAQ	-2.35034	10.4025	0.0055623	0.017405	down
circ_chr6_144781922_144803147_UTRN	-2.35197	10.4951	0.0020892	0.00975286	down
circ_chr7_27629371_27632445_HIBADH	-2.35848	10.3659	0.00349807	0.0128208	down
circ_chr1_231537213_231542611_TSNAX-DISC1	-2.35999	10.3763	0.00129884	0.00745716	down
circ_chr18_6263947_6312056_L3MBTL4	-2.36656	10.3707	0.00568336	0.017551	down
circ_chr8_89722015_89725641_LOC101929709	-2.37972	10.6735	0.00329093	0.0124062	down
circ_chr6_144487548_144493456_UTRN	-2.38124	10.7149	0.00534289	0.0169446	down
circ_chr15_44331988_44338317_CASC4	-2.38393	10.5208	0.00285622	0.0112337	down
circ_chr11_77619606_77629899_CLNS1A	-2.385	10.7043	0.00410049	0.0143733	down
circ_chr2_229858772_229880128_TRIP12	-2.39348	10.7321	0.0124942	0.0285623	down
circ_chr11_108267171_108267342_ATM	-2.39813	10.3308	0.00223481	0.00992257	down
circ_chr18_6301903_6312056_L3MBTL4	-2.4028	10.3667	0.00136019	0.00763388	down
circ_chr7_24623666_24650712_MPP6	-2.40458	10.6542	0.00241632	0.0103966	down
circ_chr14_49825867_49831361_NEMF	-2.40874	10.7627	0.00435895	0.0149446	down
circ_chr9_109050283_109050692_TMEM245	-2.41312	10.5453	0.00200459	0.00967434	down
circ_chr9_125657651_125672643_MAPKAP1	-2.41387	10.3985	0.0173616	0.0353242	down
circ_chr2_206279540_206297373_ZDBF2	-2.41391	10.48	0.00134144	0.00757115	down
circ_chr18_6237964_6312056_L3MBTL4	-2.41432	10.4838	0.01498	0.0317056	down
circ_chr6_151944173_152011794_ESR1	-2.41618	10.2975	0.012858	0.0289694	down
circ_chr7_22960256_22991139_FAM126A	-2.41721	10.7468	0.00293386	0.0114489	down
circ_chr13_26400453_26401624_CDK8	-2.41799	10.3929	0.00291518	0.0114206	down
circ_chr1_160323431_160332557_COPA	-2.42549	10.4499	0.0107233	0.0255671	down
circ_chr1_8495063_8614686_RERE	-2.42995	10.6421	0.00481925	0.0161198	down
circ_chr1_40189055_40202614_RLF	-2.43353	10.5744	0.00151631	0.00822367	down
circ_chr4_82871944_82875822_SEC31A	-2.43694	10.38	0.00611612	0.0185152	down
circ_chr3_119500695_119517315_TIMMDC1	-2.43798	10.346	0.00831999	0.0223432	down
circ_chr9_96522506_96565483_CDC14B	-2.44957	10.5661	0.0106964	0.0255638	down
circ_chr11_92352096_92355404_FAT3	-2.45233	10.9751	0.00272806	0.0110786	down
circ_chr10_93381219_93389154_MYOF	-2.45558	10.5977	0.00141815	0.00778424	down
circ_chr5_168488602_168497348_RARS	-2.45694	10.3724	0.00283609	0.0111986	down
circ_chr21_41226266_41257326_BACE2	-2.46281	10.7679	0.00989177	0.0245818	down
circ_chr16_53254438_53274302_CHD9	-2.46645	10.6871	0.00724767	0.0205111	down
circ_chr5_10415488_10417404_MARCH6	-2.47067	10.6592	0.00305528	0.0117393	down
circ_chr9_83677727_83678599_UBQLN1	-2.47073	10.6691	0.00192884	0.00953914	down
circ_chr10_48401612_48410168_MAPK8	-2.47129	10.6678	0.00399487	0.0141498	down
circ_chr10_31373018_31461237_ZEB1	-2.47281	10.6494	0.00165532	0.00852404	down
circ_chr1_20969474_20981227_EIF4G3	-2.47313	10.2979	0.00207299	0.0097226	down
circ_chr9_133412299_133412921_REXO4	-2.47696	10.4857	0.000639784	0.00456532	down
circ_chr7_35667434_35673278_HERPUD2	-2.48658	10.608	0.000916418	0.00582049	down
circ_chr2_73432198_73455295_ALMS1	-2.498	10.5998	0.0245033	0.0446693	down
circ_chr3_155829688_155834041_SLC33A1	-2.49825	10.3751	0.00459833	0.015572	down
circ_chr10_17704431_17705741_STAM	-2.5002	10.4943	0.00085439	0.00554244	down
circ_chr7_73686636_73687095_BUD23	-2.50664	10.3197	0.00531024	0.0169446	down
circ_chr1_103565435_103575540_AMY2B	-2.51057	10.8839	0.0021532	0.00991268	down
circ_chr1_8495063_8557523_RERE	-2.51816	10.6896	0.00339623	0.0127072	down
circ_chr9_135850137_135883078_CAMSAP1	-2.52785	10.3082	0.00837873	0.0223678	down
circ_chr2_15461201_15478289_NBAS	-2.52949	10.6537	0.00635927	0.0189769	down
circ_chr14_31127785_31172122_HECTD1	-2.53404	10.8668	0.00600197	0.0182248	down
circ_chr8_140789474_140890769_PTK2	-2.53418	10.8525	0.00282928	0.0111986	down
circ_chrX_17103718_17138961_REPS2	-2.53538	10.4817	0.00262194	0.0109588	down
circ_chr2_176296860_176337577_MTX2	-2.53846	10.5046	0.00203376	0.00967488	down
circ_chr14_54702062_54702580_SAMD4A	-2.54476	10.782	0.00169445	0.00868077	down
circ_chr4_147939825_147955374_ARHGAP10	-2.54856	10.3939	0.000585096	0.00425818	down
circ_chr6_130926605_130956499_EPB41L2	-2.56384	10.7875	0.00267881	0.0109677	down
circ_chr6_53071057_53076543_FBXO9	-2.56405	10.4719	0.0051745	0.0167835	down
circ_chr6_136694140_136698682_MAP3K5	-2.57279	10.5888	0.00344838	0.012759	down
circ_chr2_226906793_226914351_RHBDD1	-2.57618	10.4989	0.000317205	0.0028808	down
circ_chr17_49311312_49312845_ZNF652	-2.57745	10.3924	0.00115708	0.0068805	down
circ_chr1_52515891_52526373_TUT4	-2.58037	10.7158	0.00263274	0.0109588	down
circ_chr4_105446383_105456745_PPA2	-2.58173	10.3841	0.00108943	0.00655629	down
circ_chr10_84371014_84373815_CCSER2	-2.58293	10.4751	0.0146579	0.0312224	down
circ_chr15_56388472_56394834_TEX9	-2.58504	10.3037	0.00901667	0.0233359	down
circ_chr6_3076764_3077935_RIPK1	-2.58589	10.4438	0.00222252	0.00992257	down
circ_chr1_20749723_20773610_HP1BP3	-2.59246	10.5051	0.0108751	0.0258058	down
circ_chr10_49908455_49935142_PARG	-2.59769	10.4985	0.0128441	0.0289694	down
circ_chr1_155725382_155726019_DAP3	-2.60413	10.3272	0.000480798	0.00375074	down
circ_chr6_118511298_118566316_CEP85L	-2.60581	10.3601	0.0203058	0.0395914	down
circ_chrX_47846105_47895940_ZNF81	-2.60695	10.3694	0.00343538	0.012759	down
circ_chr2_231075511_231087181_PSMD1	-2.61168	10.4297	0.00824244	0.0222545	down
circ_chr4_127921524_127939997_MFSD8	-2.61417	10.5691	0.00196228	0.00956251	down
circ_chrX_135545423_135556300_INTS6L	-2.62163	10.6186	0.00157837	0.00834283	down
circ_chr3_168036836_168041474_GOLIM4	-2.64049	10.3589	0.00370592	0.0133182	down
circ_chr11_85974708_86031611_PICALM	-2.64503	10.8224	0.0033146	0.0124485	down
circ_chr20_2947982_2965202_PTPRA	-2.64551	10.4337	0.00066674	0.00469066	down
circ_chr2_121605701_121606180_CLASP1	-2.65554	10.5693	0.00101147	0.00623741	down
circ_chr1_15638307_15643650_DDI2	-2.65917	10.4376	0.00098234	0.00609539	down
circ_chr9_109106508_109108570_TMEM245	-2.66005	10.3979	0.000450315	0.00362794	down
circ_chr4_15625252_15644708_FBXL5	-2.66573	10.4257	0.0208008	0.0400386	down
circ_chr5_129104956_129107062_ISOC1	-2.66694	10.4578	0.00301056	0.0116121	down
circ_chr3_119503532_119517315_TIMMDC1	-2.66767	10.4286	0.000349139	0.00300681	down
circ_chr8_17265907_17286427_VPS37A	-2.66824	10.614	0.0048973	0.0162	down
circ_chr7_33357855_33388144_BBS9	-2.67208	10.3525	0.00226114	0.00999505	down
circ_chr8_67287955_67302466_ARFGEF1	-2.67332	10.6475	0.00309358	0.0117509	down
circ_chr14_91481576_91485730_PPP4R3A	-2.67853	10.6679	0.00195353	0.00956251	down
circ_chr7_66240325_66241270_TPST1	-2.68205	10.4283	0.00741907	0.0207444	down
circ_chr18_42027443_42049605_PIK3C3	-2.68297	10.5151	0.00242483	0.0103966	down
circ_chr1_42265115_42278672_FOXJ3	-2.69553	10.3127	0.00588507	0.0180343	down
circ_chr7_131387120_131399433_MKLN1	-2.69708	10.5777	0.00120958	0.00715011	down
circ_chr1_147275354_147285487_CHD1L	-2.69826	10.4145	0.00378597	0.0135078	down
circ_chr20_38057532_38066256_RPRD1B	-2.70459	10.4664	0.00129297	0.00745716	down
circ_chr10_115461941_115469329_ATRNL1	-2.70501	10.4228	0.00139942	0.00772386	down
circ_chr7_98190728_98194572_LMTK2	-2.70773	10.5945	0.00667748	0.0194622	down
circ_chr5_177209636_177212195_NSD1	-2.70801	10.7407	0.00552207	0.0174024	down
circ_chr11_118786052_118786518_DDX6	-2.71135	10.4521	0.00243889	0.0104122	down
circ_chr17_56848696_56856625_DGKE	-2.71276	10.3799	0.00294617	0.0114522	down
circ_chr3_183650296_183651276_KLHL24	-2.72114	10.5677	0.0100573	0.0247677	down
circ_chr1_77801331_77815231_MIGA1	-2.7267	10.602	0.00163348	0.00848508	down
circ_chr7_33146242_33177591_BBS9	-2.73691	10.4271	0.00022393	0.00235552	down
circ_chr9_19286769_19305527_DENND4C	-2.74037	10.6716	0.00139465	0.00772386	down
circ_chr14_103003928_103012188_CDC42BPB	-2.74824	10.3384	0.000526097	0.00392217	down
circ_chr6_84185187_84204096_CEP162	-2.75476	10.4414	0.00343953	0.012759	down
circ_chr6_104833042_104843298_HACE1	-2.75538	10.3822	9.63904e-05	0.00152848	down
circ_chr1_155675010_155679512_YY1AP1	-2.75592	10.4983	0.000130015	0.00172621	down
circ_chr4_76144149_76144473_NUP54	-2.75698	10.3365	0.000310099	0.0028421	down
circ_chr7_105038126_105041023_KMT2E	-2.77516	10.3895	0.000446464	0.00362616	down
circ_chr6_160046498_160048543_IGF2R	-2.77899	10.4063	0.00636361	0.0189769	down
circ_chr14_73147795_73173707_PSEN1	-2.78377	10.3503	0.00914493	0.0235458	down
circ_chr2_15551493_15558634_NBAS	-2.78403	10.3711	0.000124549	0.00170589	down
circ_chr3_47097955_47106120_SETD2	-2.78513	10.4103	0.000104035	0.00155447	down
circ_chr1_21715389_21721764_USP48	-2.78559	10.4825	0.000920558	0.00582049	down
circ_chr16_19616114_19647882_VPS35L	-2.7885	10.5123	0.00212752	0.00987487	down
circ_chr3_183650296_183672484_KLHL24	-2.79449	10.3887	0.00963126	0.0241749	down
circ_chr20_35721740_35725155_RBM39	-2.79688	10.5248	0.000307191	0.0028421	down
circ_chr8_105419144_105444381_ZFPM2	-2.80791	10.474	0.00048433	0.00375074	down
circ_chr17_82763965_82781721_TBCD	-2.81327	10.4552	0.000891417	0.00574533	down
circ_chr6_135039573_135042126_HBS1L	-2.81374	10.5189	0.00133005	0.00757115	down
circ_chr1_15717893_15721388_PLEKHM2	-2.8243	10.5228	0.000249875	0.00257345	down
circ_chr14_102194938_102209862_WDR20	-2.82903	10.4928	0.00153645	0.00822367	down
circ_chr3_71041328_71053773_FOXP1	-2.82909	10.4967	0.00239199	0.0103446	down
circ_chr4_145845956_145849561_ZNF827	-2.84184	10.3349	7.65594e-05	0.00131867	down
circ_chr15_76274412_76295737_ETFA	-2.84459	10.6874	0.0011419	0.00683087	down
circ_chr16_29833733_29834066_MVP	-2.84566	10.3106	0.000104253	0.00155447	down
circ_chr3_134158121_134195182_RYK	-2.84582	10.7467	0.0013345	0.00757115	down
circ_chr6_89083753_89084643_PNRC1	-2.84693	10.7079	0.00222207	0.00992257	down
circ_chr15_90486954_90492711_IQGAP1	-2.85686	10.3489	0.0124847	0.0285623	down
circ_chr3_47610066_47678311_SMARCC1	-2.85934	10.4434	0.00580533	0.0178447	down
circ_chr6_136151160_136155758_PDE7B	-2.86713	10.3239	0.00308672	0.0117509	down
circ_chr7_105062164_105081797_KMT2E	-2.86853	10.5788	0.00436819	0.0149446	down
circ_chr4_61934840_62044549_ADGRL3	-2.87028	10.445	0.00402298	0.0141512	down
circ_chr1_151315573_151316509_PI4KB	-2.87032	10.3582	0.0069909	0.0200678	down
circ_chr19_20645684_20646405_ZNF626	-2.87681	10.4402	0.000554712	0.00410487	down
circ_chr4_25127264_25159107_SEPSECS	-2.88098	10.3069	0.00497107	0.0163814	down
circ_chr18_44949881_44953340_SETBP1	-2.88767	10.5273	0.00641471	0.0190012	down
circ_chr3_66236544_66263379_SLC25A26	-2.8898	10.4505	0.000588217	0.00425818	down
circ_chr3_57242856_57267792_APPL1	-2.89361	10.6581	0.00217601	0.00992257	down
circ_chr16_53155926_53157541_CHD9	-2.90227	10.7852	0.0020454	0.00968415	down
circ_chr13_48077153_48090418_MED4	-2.90702	10.4512	0.00163728	0.00848508	down
circ_chr11_89400017_89402542_NOX4	-2.91107	10.4127	0.000339984	0.00297933	down
circ_chr6_154773989_154833409_SCAF8	-2.91422	10.595	0.00213511	0.00987487	down
circ_chr10_28583399_28596041_WAC	-2.91568	10.4601	0.00624583	0.0187939	down
circ_chr18_58918271_58920633_ZNF532	-2.91962	10.6125	0.00222973	0.00992257	down
circ_chr22_24302195_24313466_SPECC1L-ADORA2A	-2.92632	10.3228	0.000567966	0.00417205	down
circ_chr3_119500695_119513719_TIMMDC1	-2.94051	10.4304	0.00020301	0.00225341	down
circ_chr19_13025021_13025552_NFIX	-2.94488	10.5388	0.000967383	0.00607809	down
circ_chr12_128814775_128815070_SLC15A4	-2.94636	10.465	0.000259443	0.00264473	down
circ_chr1_161846449_161863312_ATF6	-2.94844	10.5225	0.0012853	0.00745716	down
circ_chr2_168691034_168717978_CERS6	-2.9509	10.4488	0.000223998	0.00235552	down
circ_chr6_151348711_151353752_AKAP12	-2.95885	10.9244	0.00153936	0.00822367	down
circ_chrX_53403566_53403893_SMC1A	-2.96112	10.372	4.21352e-05	0.000825355	down
circ_chr4_76124649_76144473_NUP54	-2.96805	10.3141	0.00500133	0.0163814	down
circ_chr8_140830472_140890769_PTK2	-2.97606	10.3329	0.00122429	0.00719453	down
circ_chr2_54050958_54057360_ACYP2	-2.99416	10.3554	2.41784e-05	0.000575101	down
circ_chr16_47497399_47547548_PHKB	-2.9998	10.5884	0.000403881	0.0034137	down
circ_chr7_140702866_140704963_NDUFB2	-3.00908	10.3302	5.1457e-05	0.000969916	down
circ_chr6_75659262_75678927_SENP6	-3.0149	10.3555	0.00974642	0.0242985	down
circ_chr7_140776912_140808995_BRAF	-3.01532	10.627	0.00103716	0.0063566	down
circ_chr1_100906852_100921841_SLC30A7	-3.01572	10.4799	0.000731366	0.00493672	down
circ_chr19_29971193_30012531_URI1	-3.02006	10.3924	0.0103598	0.0251284	down
circ_chr16_46674314_46677398_VPS35	-3.02905	10.3826	0.00199097	0.00965524	down
circ_chr22_45689712_45740538_ATXN10	-3.03154	10.5252	0.00264483	0.0109634	down
circ_chr1_172140480_172144437_DNM3OS	-3.03202	10.4091	0.0016383	0.00848508	down
circ_chr1_44308310_44339322_ERI3	-3.03504	10.4907	0.000174136	0.00202742	down
circ_chr11_108046270_108054955_CUL5	-3.0357	10.4452	0.00187723	0.00936506	down
circ_chr1_185214507_185231708_SWT1	-3.03574	10.5161	0.000355966	0.0030394	down
circ_chr2_208345111_208348023_PIKFYVE	-3.03971	10.3625	0.000220058	0.00235552	down
circ_chr15_84538532_84555070_UBE2Q2P1	-3.04076	10.3029	0.000119027	0.00169869	down
circ_chr11_77698487_77702495_RSF1	-3.04359	10.5392	0.00177085	0.00888984	down
circ_chr9_83679775_83686155_UBQLN1	-3.04806	10.3703	0.000426505	0.00355065	down
circ_chr2_61482380_61490776_XPO1	-3.04944	10.3668	0.00526099	0.0169155	down
circ_chr4_150735258_150808398_LRBA	-3.054	10.434	0.000437649	0.00361291	down
circ_chr17_31982999_31988497_SUZ12	-3.06172	10.3443	0.000296212	0.0028421	down
circ_chr3_66243203_66263379_SLC25A26	-3.06246	10.3414	0.000154614	0.00189083	down
circ_chr5_171391305_171392978_NPM1	-3.07131	10.331	0.00266605	0.0109677	down
circ_chr15_57437985_57442478_CGNL1	-3.08714	10.5475	0.00108928	0.00655629	down
circ_chr15_44328685_44338317_CASC4	-3.0877	10.3851	0.00062854	0.00451735	down
circ_chr1_83911165_83947282_TTLL7	-3.08919	10.5551	0.00153599	0.00822367	down
circ_chr20_48953556_48963898_ARFGEF2	-3.0894	10.3186	0.000170043	0.0020223	down
circ_chr3_111913319_111920419_PHLDB2	-3.09361	10.5669	0.000298834	0.0028421	down
circ_chr15_75854386_75883424_UBE2Q2	-3.09539	10.353	0.00279449	0.0111986	down
circ_chr7_152263016_152315338_KMT2C	-3.09716	10.3319	0.0069922	0.0200678	down
circ_chr11_110136663_110137414_ZC3H12C	-3.10019	10.2891	0.00278346	0.0111986	down
circ_chr12_2820086_2821792_ITFG2	-3.10062	10.3173	0.00016509	0.00198704	down
circ_chr18_76849526_76881512_ZNF236	-3.10412	10.5689	0.000710155	0.00489272	down
circ_chr5_77449760_77464809_WDR41	-3.10458	10.5114	0.000193967	0.00220196	down
circ_chr11_106939460_106986131_GUCY1A2	-3.10624	10.4172	0.00498983	0.0163814	down
circ_chr4_155696756_155722192_GUCY1A1	-3.10799	10.362	0.00756993	0.0209484	down
circ_chr8_22196680_22197420_BMP1	-3.11208	10.317	8.07375e-05	0.00134428	down
circ_chr11_107390074_107418287_CWF19L2	-3.11388	10.3719	7.02331e-05	0.00126097	down
circ_chr1_231370562_231374099_EGLN1	-3.12195	10.3834	0.000309492	0.0028421	down
circ_chr4_94573351_94618191_PDLIM5	-3.13348	10.3181	0.000116149	0.00168163	down
circ_chr3_43299754_43303792_SNRK	-3.14196	10.6304	0.000334667	0.00295869	down
circ_chr3_107710452_107733023_BBX	-3.14352	10.4362	0.00152365	0.00822367	down
circ_chr4_86764593_86767976_PTPN13	-3.15772	10.3814	0.000124655	0.00170589	down
circ_chr6_130955105_130956499_EPB41L2	-3.16132	10.4703	0.0004918	0.0037793	down
circ_chr5_145796442_145826200_PRELID2	-3.16346	10.446	0.000133066	0.0017264	down
circ_chr6_16585780_16753347_ATXN1	-3.17371	10.5541	0.000280381	0.00280101	down
circ_chr20_34470048_34492597_ITCH	-3.18214	10.4278	0.000758486	0.00508542	down
circ_chr12_26996742_26999676_TM7SF3	-3.18428	10.3091	1.24353e-05	0.000345079	down
circ_chr9_75016268_75017448_CARNMT1	-3.18729	10.3512	0.000123733	0.00170589	down
circ_chr7_152220523_152238826_KMT2C	-3.20123	10.6072	0.000325963	0.00293367	down
circ_chr22_38494630_38501280_DDX17	-3.20489	10.6103	0.00220234	0.00992257	down
circ_chr5_132892164_132897240_AFF4	-3.20775	10.347	0.00361686	0.0131391	down
circ_chr10_101672915_101676436_FBXW4	-3.23145	10.3443	0.000149206	0.0018644	down
circ_chr9_111527268_111534353_ZNF483	-3.23273	10.545	9.82363e-05	0.00153341	down
circ_chr16_21962460_21976243_UQCRC2	-3.23285	10.3675	0.00349076	0.0128208	down
circ_chr14_22926133_22927660_PRMT5	-3.23743	10.3339	0.000137158	0.00175668	down
circ_chr8_30474779_30504436_RBPMS	-3.24648	10.2972	3.06062e-05	0.000664687	down
circ_chr8_17268258_17286427_VPS37A	-3.25007	10.478	0.000719799	0.00490291	down
circ_chr11_120473050_120477526_ARHGEF12	-3.2932	10.3775	0.000273464	0.0027595	down
circ_chr12_120557282_120557682_RNF10	-3.29705	10.3435	4.00409e-05	0.000800281	down
circ_chr8_38429682_38429948_FGFR1	-3.3228	10.3634	2.35475e-05	0.000573756	down
circ_chr16_47497399_47610920_PHKB	-3.3301	10.6061	0.000206576	0.0022678	down
circ_chr19_34431861_34438766_UBA2	-3.33112	10.3435	1.33684e-05	0.000360946	down
circ_chr9_16435555_16437524_BNC2	-3.34733	10.679	0.000456241	0.0036315	down
circ_chr8_42906173_43018494_HOOK3	-3.34809	10.6868	0.000307286	0.0028421	down
circ_chr14_88416711_88437903_SPATA7	-3.35762	10.3108	0.000283441	0.00280354	down
circ_chr2_202952559_202961426_CARF	-3.37804	10.3216	0.000127978	0.00172621	down
circ_chr7_92294889_92352642_ANKIB1	-3.39787	10.3283	0.000853547	0.00554244	down
circ_chr6_75634707_75670720_SENP6	-3.39795	10.4692	0.000770568	0.00513198	down
circ_chr1_88770352_88771879_PKN2	-3.41449	10.3434	0.000155204	0.00189083	down
circ_chr5_114404438_114404856_KCNN2	-3.44422	10.3981	4.11075e-06	0.000161777	down
circ_chr10_29512735_29531288_SVIL	-3.45358	10.4018	0.000187077	0.00214816	down
circ_chr2_214752447_214797117_BARD1	-3.46452	10.4484	0.000289713	0.00283748	down
circ_chr2_26263380_26277160_HADHB	-3.47704	10.3199	1.06823e-05	0.000304903	down
circ_chr11_57491224_57491862_SLC43A1	-3.48753	10.3584	2.64824e-06	0.000123244	down
circ_chr1_92563642_92636336_EVI5	-3.49947	10.4999	5.13063e-05	0.000969916	down
circ_chr12_99772922_99782097_ANKS1B	-3.50077	10.2925	7.31978e-05	0.00128289	down
circ_chr4_61934840_61998265_ADGRL3	-3.50153	10.3846	0.000441216	0.00361291	down
circ_chr9_109942686_109943381_PALM2	-3.52173	10.4621	2.90366e-05	0.000659262	down
circ_chr6_75634707_75678927_SENP6	-3.52329	10.5635	0.000223331	0.00235552	down
circ_chr2_40139401_40177855_SLC8A1	-3.52586	10.3568	6.47043e-05	0.00119703	down
circ_chr9_33271152_33278225_CHMP5	-3.52957	10.4059	2.83425e-05	0.000658469	down
circ_chr14_64521487_64523402_ZBTB1	-3.53822	10.4888	0.000676813	0.00472394	down
circ_chr22_32478981_32485209_FBXO7	-3.53994	10.3278	0.000330108	0.00294444	down
circ_chr11_118551786_118559864_IFT46	-3.54958	10.4634	2.1354e-05	0.000533317	down
circ_chr10_16752539_16782084_RSU1	-3.54988	10.3027	0.000510714	0.00386517	down
circ_chr14_76166663_76195972_GPATCH2L	-3.55011	10.4351	7.06851e-05	0.00126097	down
circ_chr6_82214227_82214829_IBTK	-3.57735	10.3051	7.61154e-06	0.000247626	down
circ_chr11_118581246_118584644_ARCN1	-3.58975	10.4041	0.000149301	0.0018644	down
circ_chr2_71426460_71427414_ZNF638	-3.59284	10.2986	8.62621e-05	0.00138993	down
circ_chr7_66991137_66994341_SBDS	-3.60675	10.3704	0.000197241	0.00221398	down
circ_chr21_39206108_39229436_BRWD1	-3.63696	10.4324	3.41425e-05	0.000710591	down
circ_chr11_13413530_13445181_BTBD10	-3.65429	10.3058	7.7454e-06	0.000247626	down
circ_chr18_54271360_54284013_POLI	-3.65833	10.3908	8.42656e-05	0.00138002	down
circ_chr2_48642402_48671680_GTF2A1L	-3.67849	10.3623	0.000110382	0.00162164	down
circ_chr7_92213195_92226682_KRIT1	-3.68109	10.5244	2.99732e-05	0.000664687	down
circ_chr4_51863437_51899378_DCUN1D4	-3.68929	10.3584	1.90108e-06	9.49588e-05	down
circ_chr1_92563642_92704744_EVI5	-3.69661	10.5582	3.31761e-05	0.000705168	down
circ_chr16_27213585_27215008_KDM8	-3.72411	10.2913	2.38345e-08	3.96844e-06	down
circ_chr9_17309058_17416189_CNTLN	-3.73523	10.283	0.000516224	0.0038775	down
circ_chr3_142736379_142748460_TRPC1	-3.75198	10.2825	1.02713e-06	6.41311e-05	down
circ_chr1_92605307_92636336_EVI5	-3.79355	10.4002	3.76271e-06	0.000156623	down
circ_chr10_68487144_68506718_SLC25A16	-3.79419	10.3617	5.93069e-06	0.000204302	down
circ_chr8_38819522_38820635_TACC1	-3.80862	10.2822	0.000174532	0.00202742	down
circ_chr5_151790323_151791062_G3BP1	-3.81628	10.2995	9.64477e-07	6.41311e-05	down
circ_chr4_122927634_122979386_SPATA5	-3.84082	10.3758	7.89697e-05	0.00133713	down
circ_chr1_172551512_172591071_SUCO	-3.84513	10.3999	0.000101026	0.00155269	down
circ_chr7_122113118_122133741_AASS	-3.86317	10.528	5.76181e-06	0.000204302	down
circ_chr1_77717867_77725762_USP33	-3.86974	10.3661	1.69536e-07	1.88185e-05	down
circ_chr1_169978085_170031975_KIFAP3	-3.8828	10.4192	2.0559e-07	2.05384e-05	down
circ_chr1_179986169_180006567_CEP350	-3.8851	10.3576	1.87455e-05	0.000480173	down
circ_chr20_35858302_35871829_PHF20	-3.88926	10.3178	8.32617e-06	0.000252056	down
circ_chr12_79793863_79822190_PPP1R12A	-3.8976	10.4766	0.000131324	0.00172621	down
circ_chr5_136147832_136154163_SMAD5	-3.94188	10.3752	4.37235e-06	0.000161777	down
circ_chr4_38054199_38103157_TBC1D1	-3.96903	10.3669	2.83744e-06	0.000123244	down
circ_chr3_113249722_113250833_BOC	-3.98838	10.284	1.74501e-08	3.48654e-06	down
circ_chr4_16585922_16595875_LDB2	-4.00232	10.3072	3.28533e-07	2.73503e-05	down
circ_chr14_37285318_37369624_MIPOL1	-4.0076	10.3224	5.02467e-07	3.58546e-05	down
circ_chr2_159337462_159395834_BAZ2B	-4.01733	10.4351	1.66931e-05	0.000438852	down
circ_chr11_103303093_103323990_DYNC2H1	-4.03419	10.3141	1.26102e-06	7.41032e-05	down
circ_chr8_100038931_100080355_RGS22	-4.06395	10.3067	1.05293e-05	0.000304903	down
circ_chr11_33286413_33328633_HIPK3	-4.09029	10.3931	2.27253e-07	2.06387e-05	down
circ_chr2_112299849_112325197_ZC3H6	-4.12467	10.3226	7.93196e-06	0.000247626	down
circ_chr1_92663420_92704744_EVI5	-4.1768	10.3417	1.53049e-06	8.49421e-05	down
circ_chr2_229774097_229788940_TRIP12	-4.20744	10.3757	2.73908e-06	0.000123244	down
circ_chr13_30227412_30241086_KATNAL1	-4.26422	10.3264	3.33529e-08	4.16494e-06	down
circ_chr14_49709159_49743805_KLHDC1	-4.27554	10.3403	3.75746e-07	2.88746e-05	down
circ_chr15_65752379_65761438_DENND4A	-4.34041	10.3335	5.89134e-10	2.94273e-07	down
circ_chr6_149512155_149541586_PPIL4	-4.34751	10.2875	4.25976e-06	0.000161777	down
circ_chr9_83661777_83669327_UBQLN1	-4.50141	10.2824	2.6338e-09	6.5779e-07	down
circ_chr13_35040933_35070852_NBEA	-4.51557	10.279	3.04117e-08	4.16494e-06	down
circ_chr8_98526742_98596169_STK3	-4.5402	10.2939	2.00937e-09	6.5779e-07	down
circ_chr10_110881233_110890670_PDCD4	-5.30784	10.4263	1.64327e-18	1.64163e-15	down
