# Supplementary material for: IGF2BP2-modified circular RNA circCHD7 promotes endometrial cancer progression via stabilizing PDGFRB and activating JAK/STAT signaling pathway
Source: Cancer Gene Ther. 2024 May 22;31(8):1221–36. doi: 10.1038/s41417-024-00781-9 (PMC11327104; doi:10.1038/s41417-024-00781-9)
Supplement: Supplementary file 5 — Supplementary Table 3 [file 41417_2024_781_MOESM5_ESM.xlsx]

## Sheet: Sheet1
Supplementary table 3: Mass spectrometry analysis of RNA pulldown using biotinylated probes targeting the circCHD7 back-spliced sequence
Accession	Gene	Description	Mw(kDa)	Length	Antisense/Sense	log2 Antisense/Sense	Diff Sig	Count	Antisense	Sense
Q92504	SLC39A7	Zinc transporter SLC39A7 OS=Homo sapiens OX=9606 GN=SLC39A7 PE=1 SV=2	50.118	469	11.2573	3.49278	+	2	23.7372	20.2444
Q71U36	TUBA1A	Tubulin alpha-1A chain OS=Homo sapiens OX=9606 GN=TUBA1A PE=1 SV=1	50.136	451	1.64411	0.717311	+	2	24.0884	23.3711
P48735	IDH2	Isocitrate dehydrogenase [NADP], mitochondrial OS=Homo sapiens OX=9606 GN=IDH2 PE=1 SV=2	50.909	452	1.55104	0.633235	+	2	27.11	26.4767
H0Y4R1	IMPDH2	Inosine-5'-monophosphate dehydrogenase 2 (Fragment) OS=Homo sapiens OX=9606 GN=IMPDH2 PE=1 SV=1	51.069	470	1.86372	0.898188	+	2	28.1554	27.2572
G8JLB6	HNRNPH1	Heterogeneous nuclear ribonucleoprotein H OS=Homo sapiens OX=9606 GN=HNRNPH1 PE=1 SV=1	51.23	472	1.81846	0.862714	+	2	30.8918	30.0291
Q13418	ILK	Integrin-linked protein kinase OS=Homo sapiens OX=9606 GN=ILK PE=1 SV=2	51.419	452	7.54769	2.91603	+	2	21.2819	18.3659
Q2L6G8	CDSN	Corneodesmosin OS=Homo sapiens OX=9606 GN=CDSN PE=1 SV=1	51.539	529	2.1863	1.12849	+	2	22.5129	21.3844
A0A0D9SF63	TBL1XR1	F-box-like/WD repeat-containing protein TBL1XR1 OS=Homo sapiens OX=9606 GN=TBL1XR1 PE=1 SV=1	51.556	474	2.13872	1.09675	+	2	21.4459	20.3492
P08621	SNRNP70	U1 small nuclear ribonucleoprotein 70 kDa OS=Homo sapiens OX=9606 GN=SNRNP70 PE=1 SV=2	51.557	437	1.64344	0.716719	+	2	24.1749	23.4581
A0A0U1RR22	PACSIN2	Protein kinase C and casein kinase substrate in neurons protein 2 (Fragment) OS=Homo sapiens OX=9606 GN=PACSIN2 PE=1 SV=1	51.828	451	4.45281	2.15472	+	2	23.037	20.8823
C9JIG9	OXSR1	Non-specific serine/threonine protein kinase OS=Homo sapiens OX=9606 GN=OXSR1 PE=1 SV=1	51.856	468	2.26276	1.17809	+	2	22.0283	20.8502
Q96HR8	NAF1	H/ACA ribonucleoprotein complex non-core subunit NAF1 OS=Homo sapiens OX=9606 GN=NAF1 PE=1 SV=2	53.717	494	2.01996	1.01433	+	2	21.8975	20.8831
Q02818	NUCB1	Nucleobindin-1 OS=Homo sapiens OX=9606 GN=NUCB1 PE=1 SV=4	53.879	461	13.2828	3.73149	+	2	22.698	18.9665
Q9Y3I0	RTCB	RNA-splicing ligase RtcB homolog OS=Homo sapiens OX=9606 GN=RTCB PE=1 SV=1	55.21	505	1.61333	0.690038	+	2	26.5137	25.8236
P30101	PDIA3	Protein disulfide-isomerase A3 OS=Homo sapiens OX=9606 GN=PDIA3 PE=1 SV=4	56.782	505	1.64111	0.714675	+	2	28.3837	27.6691
P07237	P4HB	Protein disulfide-isomerase OS=Homo sapiens OX=9606 GN=P4HB PE=1 SV=3	57.116	508	1.58923	0.668325	+	2	26.4373	25.769
Q9H0W5	CCDC8	Coiled-coil domain-containing protein 8 OS=Homo sapiens OX=9606 GN=CCDC8 PE=1 SV=2	59.374	538	1.55706	0.638825	+	2	21.9361	21.2973
Q8N7H5	PAF1	RNA polymerase II-associated factor 1 homolog OS=Homo sapiens OX=9606 GN=PAF1 PE=1 SV=2	59.976	531	1.76743	0.821655	+	2	22.5024	21.6807
P17987	TCP1	T-complex protein 1 subunit alpha OS=Homo sapiens OX=9606 GN=TCP1 PE=1 SV=1	60.344	556	3.71935	1.89505	+	2	22.6074	20.7123
Q9NZI7	UBP1	Upstream-binding protein 1 OS=Homo sapiens OX=9606 GN=UBP1 PE=1 SV=1	60.491	540	1.67136	0.741023	+	2	22.9942	22.2532
Q5JU67	CFAP157	Cilia- and flagella-associated protein 157 OS=Homo sapiens OX=9606 GN=CFAP157 PE=2 SV=1	60.533	520	2.04471	1.03189	+	2	25.9538	24.9219
Q9H223	EHD4	EH domain-containing protein 4 OS=Homo sapiens OX=9606 GN=EHD4 PE=1 SV=1	61.175	541	1.78474	0.835716	+	2	20.7243	19.8885
Q13573	SNW1	SNW domain-containing protein 1 OS=Homo sapiens OX=9606 GN=SNW1 PE=1 SV=1	61.494	536	1.85888	0.894433	+	2	27.6218	26.7274
Q14247	CTTN	Src substrate cortactin OS=Homo sapiens OX=9606 GN=CTTN PE=1 SV=2	61.586	550	1.50455	0.589328	+	2	26.8735	26.2842
Q96I24	FUBP3	Far upstream element-binding protein 3 OS=Homo sapiens OX=9606 GN=FUBP3 PE=1 SV=2	61.64	572	1.60884	0.686022	+	2	25.1822	24.4961
A0A0A0MQW0	MYEF2	Myelin expression factor 2 OS=Homo sapiens OX=9606 GN=MYEF2 PE=1 SV=1	61.957	576	4.00494	2.00178	+	2	25.695	23.6932
Q9NZI8	IGF2BP1	Insulin-like growth factor 2 mRNA-binding protein 1 OS=Homo sapiens OX=9606 GN=IGF2BP1 PE=1 SV=2	63.481	577	14.2525	3.83315	+	2	22.1925	20.0209
A0A2R8Y7Q9	CERT1	Ceramide transfer protein OS=Homo sapiens OX=9606 GN=CERT1 PE=1 SV=1	64.358	566	2.59683	1.37675	+	2	23.7884	22.4116
Q13123	IK	Protein Red OS=Homo sapiens OX=9606 GN=IK PE=1 SV=3	65.602	557	1.54812	0.630522	+	2	27.9677	27.3372
Q5BKZ1	ZNF326	DBIRD complex subunit ZNF326 OS=Homo sapiens OX=9606 GN=ZNF326 PE=1 SV=2	65.654	582	1.79336	0.842662	+	2	25.1232	24.2805
Q9Y6M1	IGF2BP2	Insulin-like growth factor 2 mRNA-binding protein 2 OS=Homo sapiens OX=9606 GN=IGF2BP2 PE=1 SV=2	66.121	599	60.3219	5.91461	+	2	26.9646	18.8529
O94842	TOX4	TOX high mobility group box family member 4 OS=Homo sapiens OX=9606 GN=TOX4 PE=1 SV=1	66.195	621	2.36991	1.24484	+	2	23.9753	22.7304
Q14677	CLINT1	Clathrin interactor 1 OS=Homo sapiens OX=9606 GN=CLINT1 PE=1 SV=1	68.259	625	1.77739	0.829764	+	2	23.6414	22.8116
J3KTA4	DDX5	DEAD box protein 5 OS=Homo sapiens OX=9606 GN=DDX5 PE=1 SV=1	69.087	614	1.59733	0.675663	+	2	28.9018	28.2261
E7EQR4	EZR	Ezrin OS=Homo sapiens OX=9606 GN=EZR PE=1 SV=3	69.372	586	1.82887	0.870949	+	2	25.9783	25.1074
Q96PK6	RBM14	RNA-binding protein 14 OS=Homo sapiens OX=9606 GN=RBM14 PE=1 SV=2	69.492	669	3.56032	1.83201	+	2	28.838	27.006
P17066	HSPA6	Heat shock 70 kDa protein 6 OS=Homo sapiens OX=9606 GN=HSPA6 PE=1 SV=2	71.028	643	1.61379	0.69045	+	2	27.5783	26.8879
Q16643	DBN1	Drebrin OS=Homo sapiens OX=9606 GN=DBN1 PE=1 SV=4	71.429	649	1.69288	0.75948	+	2	24.5089	23.7494
O60216	RAD21	Double-strand-break repair protein rad21 homolog OS=Homo sapiens OX=9606 GN=RAD21 PE=1 SV=2	71.69	631	1.65927	0.730545	+	2	20.5111	19.7806
P13667	PDIA4	Protein disulfide-isomerase A4 OS=Homo sapiens OX=9606 GN=PDIA4 PE=1 SV=2	72.932	645	2.07721	1.05465	+	2	22.4823	21.4276
O94925	GLS	Glutaminase kidney isoform, mitochondrial OS=Homo sapiens OX=9606 GN=GLS PE=1 SV=1	73.461	669	1.68081	0.749154	+	2	24.8054	24.0562
Q8IVT2	MISP	Mitotic interactor and substrate of PLK1 OS=Homo sapiens OX=9606 GN=MISP PE=1 SV=1	75.357	679	2.328	1.21909	+	2	20.8366	19.6175
P52272	HNRNPM	Heterogeneous nuclear ribonucleoprotein M OS=Homo sapiens OX=9606 GN=HNRNPM PE=1 SV=3	77.516	730	5.41697	2.43749	+	2	32.4293	29.9919
Q8TEC5	SH3RF2	E3 ubiquitin-protein ligase SH3RF2 OS=Homo sapiens OX=9606 GN=SH3RF2 PE=1 SV=3	79.32	729	1.83516	0.875905	+	2	25.0261	24.1502
Q9H6S3	EPS8L2	Epidermal growth factor receptor kinase substrate 8-like protein 2 OS=Homo sapiens OX=9606 GN=EPS8L2 PE=1 SV=2	80.621	715	5.67569	2.5048	+	2	21.7764	19.2716
Q96AQ6	PBXIP1	Pre-B-cell leukemia transcription factor-interacting protein 1 OS=Homo sapiens OX=9606 GN=PBXIP1 PE=1 SV=1	80.643	731	1.50145	0.586352	+	2	25.7413	25.1549
P08047	SP1	Transcription factor Sp1 OS=Homo sapiens OX=9606 GN=SP1 PE=1 SV=3	80.693	785	1.58346	0.663081	+	2	23.2122	22.5491
Q9H307	PNN	Pinin OS=Homo sapiens OX=9606 GN=PNN PE=1 SV=5	81.628	717	1.69227	0.758959	+	2	30.0769	29.3179
Q14137	BOP1	Ribosome biogenesis protein BOP1 OS=Homo sapiens OX=9606 GN=BOP1 PE=1 SV=2	83.63	746	1.56955	0.650354	+	2	22.3976	21.7473
Q5QJE6	DNTTIP2	Deoxynucleotidyltransferase terminal-interacting protein 2 OS=Homo sapiens OX=9606 GN=DNTTIP2 PE=1 SV=2	84.469	756	2.11383	1.07986	+	2	22.7414	21.6615
Q1KMD3	HNRNPUL2	Heterogeneous nuclear ribonucleoprotein U-like protein 2 OS=Homo sapiens OX=9606 GN=HNRNPUL2 PE=1 SV=1	85.105	747	1.6104	0.687419	+	2	26.4746	25.7871
Q99798	ACO2	Aconitate hydratase, mitochondrial OS=Homo sapiens OX=9606 GN=ACO2 PE=1 SV=2	85.425	780	1.5263	0.610041	+	2	23.1264	22.5164
Q9Y446	PKP3	Plakophilin-3 OS=Homo sapiens OX=9606 GN=PKP3 PE=1 SV=1	87.082	797	1.65259	0.724726	+	2	26.957	26.2323
Q13263	TRIM28	Transcription intermediary factor 1-beta OS=Homo sapiens OX=9606 GN=TRIM28 PE=1 SV=5	88.55	835	1.75945	0.815128	+	2	28.7745	27.9594
Q15459	SF3A1	Splicing factor 3A subunit 1 OS=Homo sapiens OX=9606 GN=SF3A1 PE=1 SV=1	88.886	793	1.56455	0.645747	+	2	25.8673	25.2216
A0A3B3IU45	MCM4	DNA helicase OS=Homo sapiens OX=9606 GN=MCM4 PE=1 SV=1	91.191	813	1.52618	0.609928	+	2	26.5695	25.9595
Q8N4X5	AFAP1L2	Actin filament-associated protein 1-like 2 OS=Homo sapiens OX=9606 GN=AFAP1L2 PE=1 SV=1	91.3	818	1.57311	0.653615	+	2	23.1219	22.4683
Q14566	MCM6	DNA replication licensing factor MCM6 OS=Homo sapiens OX=9606 GN=MCM6 PE=1 SV=1	92.889	821	1.89957	0.925674	+	2	24.0489	23.1233
Q9ULF5	SLC39A10	Zinc transporter ZIP10 OS=Homo sapiens OX=9606 GN=SLC39A10 PE=1 SV=2	94.132	831	1.58319	0.66283	+	2	23.511	22.8482
M0QY97	ZC3H4	Zinc finger CCCH domain-containing protein 4 (Fragment) OS=Homo sapiens OX=9606 GN=ZC3H4 PE=1 SV=1	95.538	910	1.63268	0.707242	+	2	23.3911	22.6839
A0A0A0MSL1	DLG5	Disks large homolog 5 (Fragment) OS=Homo sapiens OX=9606 GN=DLG5 PE=1 SV=1	96.694	880	1.84277	0.881878	+	2	21.3727	20.4908
C9JJX6	ARVCF	Armadillo repeat protein deleted in velo-cardio-facial syndrome OS=Homo sapiens OX=9606 GN=ARVCF PE=1 SV=1	96.828	893	24.0634	4.58877	+	2	25.2278	20.639
Q96QC0	PPP1R10	Serine/threonine-protein phosphatase 1 regulatory subunit 10 OS=Homo sapiens OX=9606 GN=PPP1R10 PE=1 SV=1	99.058	940	2.54175	1.34582	+	2	22.6902	21.3444
A0A669KB62	CTNND1	Catenin delta-1 OS=Homo sapiens OX=9606 GN=CTNND1 PE=1 SV=1	99.078	888	1.68452	0.752334	+	2	25.4598	24.7075
A0A2R8Y3X5	OPA1	Dynamin-like 120 kDa protein, form S1 OS=Homo sapiens OX=9606 GN=OPA1 PE=1 SV=1	99.133	854	1.9004	0.926304	+	2	25.7825	24.8562
