# Supplementary material for: IGF2BP2-modified circular RNA circCHD7 promotes endometrial cancer progression via stabilizing PDGFRB and activating JAK/STAT signaling pathway
Source: Cancer Gene Ther. 2024 May 22;31(8):1221–36. doi: 10.1038/s41417-024-00781-9 (PMC11327104; doi:10.1038/s41417-024-00781-9)
Supplement: Supplementary file 6 — Supplementary Table 4 [file 41417_2024_781_MOESM6_ESM.xlsx]

## Sheet: sample2vssample1_deg_up
Supplementary table 4: RNA sequencing
gene_id	circCHD7	vector	log2FoldChange	pvalue	padj	gene_name	gene_chr	gene_start	gene_end	gene_strand	gene_length	gene_biotype	gene_description	tf_family
ENSG00000188985	590.12	146.213	2.01199	5.88e-06	0.0372775	DHFRP1	18	26170726	26171284	-	559	processed_pseudogene	dihydrofolate reductase pseudogene 1 [Source:HGNC Symbol;Acc:HGNC:2862]	-
ENSG00000213928	64.7826	14.818	2.11879	0.000284711	0.585145	IRF9	14	24161053	24166565	+	3794	protein_coding	interferon regulatory factor 9 [Source:HGNC Symbol;Acc:HGNC:6131]	IRF
ENSG00000155428	27.3307	2.96277	3.15194	0.000299755	0.585145	TRIM74	7	72959485	72969466	-	1471	protein_coding	tripartite motif containing 74 [Source:HGNC Symbol;Acc:HGNC:17453]	-
ENSG00000225766	14.172	1.39e-17	6.83764	0.000517265	0.875108	DHRS4L1	14	24036453	24051028	+	1272	transcribed_unprocessed_pseudogene	dehydrogenase/reductase 4 like 1 [Source:HGNC Symbol;Acc:HGNC:19732]	-
ENSG00000168676	17.2086	0.986887	3.96106	0.000884859	1	KCTD19	16	67289428	67326763	-	7383	protein_coding	potassium channel tetramerization domain containing 19 [Source:HGNC Symbol;Acc:HGNC:24753]	-
ENSG00000139985	20.2453	1.97483	3.27734	0.00108459	1	ADAM21	14	70452157	70459899	+	2658	protein_coding	ADAM metallopeptidase domain 21 [Source:HGNC Symbol;Acc:HGNC:200]	-
ENSG00000274460	12.1476	1.39e-17	6.61735	0.00143701	1	AC092119.2	16	21950218	21951708	-	1491	lincRNA	novel transcript	-
ENSG00000168913	28.3429	4.93865	2.49075	0.00159155	1	ENHO	9	34521040	34523041	-	1082	protein_coding	energy homeostasis associated [Source:HGNC Symbol;Acc:HGNC:24838]	-
ENSG00000261794	25.3063	3.95071	2.64106	0.0016487	1	GOLGA8H	15	30604126	30614561	+	1899	protein_coding	golgin A8 family member H [Source:HGNC Symbol;Acc:HGNC:37443]	-
ENSG00000259814	11.1354	1.39e-17	6.49315	0.00243493	1	AC102941.1	15	29609676	29611212	-	1537	lincRNA	novel transcript	-
ENSG00000186715	56.6849	16.7939	1.74739	0.00262157	1	MST1L	1	16754910	16770237	-	5298	transcribed_unprocessed_pseudogene	macrophage stimulating 1 like [Source:HGNC Symbol;Acc:HGNC:7390]	-
ENSG00000113721	14.172	0.986887	3.68318	0.00334606	1	PDGFRB	5	150113837	150155872	-	7137	protein_coding	platelet derived growth factor receptor beta [Source:HGNC Symbol;Acc:HGNC:8804]	-
ENSG00000215914	78.9535	26.6733	1.56107	0.00352863	1	MMP23A	1	1699942	1701782	+	1017	unprocessed_pseudogene	matrix metallopeptidase 23A (pseudogene) [Source:HGNC Symbol;Acc:HGNC:7170]	-
ENSG00000101076	10.1231	1.39e-17	6.35725	0.00417417	1	HNF4A	20	44355700	44434596	+	7311	protein_coding	hepatocyte nuclear factor 4 alpha [Source:HGNC Symbol;Acc:HGNC:5024]	RXR-like
ENSG00000149050	10.1231	1.39e-17	6.35725	0.00417417	1	ZNF214	11	6999318	7020368	-	2949	protein_coding	zinc finger protein 214 [Source:HGNC Symbol;Acc:HGNC:13006]	zf-C2H2
ENSG00000266975	10.1231	1.39e-17	6.35725	0.00417417	1	FARSA-AS1	19	12930522	12933296	+	241	antisense	FARSA antisense RNA 1 [Source:HGNC Symbol;Acc:HGNC:50479]	-
ENSG00000232850	10.1231	1.39e-17	6.35725	0.00417417	1	PTGES2-AS1	9	128128529	128130628	+	2100	lincRNA	PTGES2 antisense RNA 1 (head to head) [Source:NCBI gene;Acc:389791]	-
ENSG00000282458	37.4528	9.87834	1.90922	0.00449772	1	WASH5P	19	60951	71626	-	6331	transcribed_processed_pseudogene	WAS protein family homolog 5, pseudogene [Source:HGNC Symbol;Acc:HGNC:33884]	-
ENSG00000179899	19.233	2.96277	2.64774	0.00484911	1	PHC1P1	12	55411727	55414787	-	3061	processed_pseudogene	polyhomeotic homolog 1 pseudogene 1 [Source:HGNC Symbol;Acc:HGNC:34502]	-
ENSG00000179698	31.3796	7.90246	1.97232	0.00591186	1	WDR97	8	144107726	144118315	+	8967	protein_coding	WD repeat domain 97 [Source:HGNC Symbol;Acc:HGNC:26959]	-
ENSG00000271420	21.2575	3.95071	2.39087	0.00607288	1	AL109936.2	1	23378380	23379029	-	650	lincRNA	novel transcript	-
ENSG00000172062	514.204	227.224	1.17777	0.00637155	1	SMN1	5	70925030	70953942	+	3097	protein_coding	survival of motor neuron 1, telomeric [Source:HGNC Symbol;Acc:HGNC:11117]	-
ENSG00000163508	23.2819	4.93865	2.20833	0.00716778	1	EOMES	3	27715949	27722711	-	3656	protein_coding	eomesodermin [Source:HGNC Symbol;Acc:HGNC:3372]	T-box
ENSG00000265511	23.2819	4.93865	2.20833	0.00716778	1	AC020558.2	17	17507351	17508308	+	795	antisense	novel transcript	-
ENSG00000112494	23.2819	4.93865	2.20833	0.00716778	1	UNC93A	6	167271169	167316019	+	2699	protein_coding	unc-93 homolog A [Source:HGNC Symbol;Acc:HGNC:12570]	-
ENSG00000232412	9.11093	1.39e-17	6.2072	0.00724341	1	AL121601.1	X	123959233	123961341	-	326	lincRNA	uncharacterized LOC101928402 [Source:NCBI gene;Acc:101928402]	-
ENSG00000225578	9.11093	1.39e-17	6.2072	0.00724341	1	NCBP2-AS1	3	196939877	196942534	+	562	antisense	NCBP2 antisense RNA 1 [Source:HGNC Symbol;Acc:HGNC:40392]	-
ENSG00000260238	9.11093	1.39e-17	6.2072	0.00724341	1	PMF1-BGLAP	1	156212982	156243332	+	1007	protein_coding	PMF1-BGLAP readthrough [Source:HGNC Symbol;Acc:HGNC:42953]	-
ENSG00000225986	9.11093	1.39e-17	6.2072	0.00724341	1	UBXN10-AS1	1	20184242	20186486	-	510	antisense	UBXN10 antisense RNA 1 [Source:HGNC Symbol;Acc:HGNC:41141]	-
ENSG00000254951	9.11093	1.39e-17	6.2072	0.00724341	1	AC044810.2	11	7754393	7905955	-	2822	sense_overlapping	uncharacterized LOC283299 [Source:NCBI gene;Acc:283299]	-
ENSG00000207279	9.11093	1.39e-17	6.2072	0.00724341	1	SNORD116-24	15	25094037	25094128	+	92	snoRNA	small nucleolar RNA, C/D box 116-24 [Source:HGNC Symbol;Acc:HGNC:33090]	-
ENSG00000225521	9.11093	1.39e-17	6.2072	0.00724341	1	AC005237.1	2	241015599	241064116	-	559	antisense	novel transcript	-
ENSG00000189299	9.11093	1.39e-17	6.2072	0.00724341	1	FOXR2	X	55623400	55625325	+	1926	protein_coding	forkhead box R2 [Source:HGNC Symbol;Acc:HGNC:30469]	Fork
ENSG00000229156	9.11093	1.39e-17	6.2072	0.00724341	1	CR769776.2	9	64462819	64463196	+	378	processed_pseudogene	novel pseudogene	-
ENSG00000188611	37.4528	10.8663	1.77335	0.00749892	1	ASAH2	10	50182778	50248610	-	6985	protein_coding	N-acylsphingosine amidohydrolase 2 [Source:HGNC Symbol;Acc:HGNC:18860]	-
ENSG00000183889	54.6604	18.7698	1.5357	0.00753465	1	PKD1P1	16	16317444	16350590	+	7897	protein_coding	polycystin 1, transient receptor potential channel interacting pseudogene 1 [Source:NCBI gene;Acc:339044]	-
ENSG00000278000	15.1842	1.97483	2.86525	0.00786477	1	AC139100.2	18	80161752	80162413	+	662	sense_intronic	novel transcript	-
ENSG00000159871	15.1842	1.97483	2.86525	0.00786477	1	LYPD5	19	43795929	43827206	-	5091	protein_coding	LY6/PLAUR domain containing 5 [Source:HGNC Symbol;Acc:HGNC:26397]	-
ENSG00000260644	25.3063	5.92659	2.07092	0.00813533	1	HERC2P5	16	32741314	32776196	+	6078	transcribed_unprocessed_pseudogene	hect domain and RLD 2 pseudogene 5 [Source:HGNC Symbol;Acc:HGNC:4873]	-
ENSG00000235363	32.3918	8.8904	1.85051	0.00820426	1	SNRPGP10	1	205351247	205351471	+	225	processed_pseudogene	small nuclear ribonucleoprotein polypeptide G pseudogene 10 [Source:HGNC Symbol;Acc:HGNC:39329]	-
ENSG00000241469	12.1476	0.986887	3.46288	0.00839028	1	LINC00635	3	107840228	107882000	-	4547	lincRNA	long intergenic non-protein coding RNA 635 [Source:HGNC Symbol;Acc:HGNC:27184]	-
ENSG00000235314	51.6238	17.7818	1.53091	0.00851568	1	LINC00957	7	44039171	44042306	+	2703	lincRNA	long intergenic non-protein coding RNA 957 [Source:HGNC Symbol;Acc:HGNC:22332]	-
ENSG00000156587	36.4406	10.8663	1.73396	0.00927012	1	UBE2L6	11	57551656	57568284	-	2197	protein_coding	ubiquitin conjugating enzyme E2 L6 [Source:HGNC Symbol;Acc:HGNC:12490]	-
ENSG00000272092	38.4651	11.8542	1.68754	0.00972615	1	AC087623.2	8	38382364	38383461	+	1098	lincRNA	novel transcript	-
ENSG00000240583	38.4651	11.8542	1.68754	0.00972615	1	AQP1	7	30911694	30925516	+	3435	protein_coding	aquaporin 1 (Colton blood group) [Source:HGNC Symbol;Acc:HGNC:633]	-
ENSG00000244723	17.2086	2.96277	2.48837	0.0100337	1	ASLP1	22	23649213	23653334	-	637	unprocessed_pseudogene	argininosuccinate lyase pseudogene 1 [Source:HGNC Symbol;Acc:HGNC:747]	-
ENSG00000111641	35.4284	10.8663	1.69346	0.0114634	1	NOP2	12	6556863	6568691	-	4687	protein_coding	NOP2 nucleolar protein [Source:HGNC Symbol;Acc:HGNC:7867]	-
ENSG00000233871	14.172	1.97483	2.76655	0.0118324	1	DLG5-AS1	10	77927372	77929824	+	2445	processed_transcript	DLG5 antisense RNA 1 [Source:HGNC Symbol;Acc:HGNC:45109]	-
ENSG00000235859	98.1855	41.4923	1.24011	0.012036	1	AC006978.1	7	30371508	30372741	+	1234	processed_pseudogene	proteasome (prosome, macropain) 26S subunit, ATPase, 5 (PSMC5) pseudogene	-
ENSG00000237357	8.09872	1.39e-17	6.03972	0.0127308	1	BX088651.4	9	42566679	42569353	-	2579	lincRNA	novel transcript	-
ENSG00000273055	8.09872	1.39e-17	6.03972	0.0127308	1	AC005046.1	7	107942116	107942740	+	625	antisense	novel transcript, antisense to LAMB1	-
ENSG00000272562	8.09872	1.39e-17	6.03972	0.0127308	1	AL512343.2	1	226060712	226061876	-	490	antisense	novel transcript, antisense to H3F3A	-
ENSG00000227113	8.09872	1.39e-17	6.03972	0.0127308	1	AC073210.1	7	65075023	65078780	+	232	unprocessed_pseudogene	pseudogene similar to part of sulfatase modifying factor 2 SUMF2	-
ENSG00000230570	8.09872	1.39e-17	6.03972	0.0127308	1	AL139095.3	6	7340854	7342056	-	1203	processed_pseudogene	1-aminocyclopropane-1-carboxylate synthase pseudogene	-
ENSG00000267648	8.09872	1.39e-17	6.03972	0.0127308	1	AC060766.5	17	35406948	35407818	-	871	transcribed_processed_pseudogene	DTW domain containing 2 (DTWD2) pseudogene	-
ENSG00000261645	8.09872	1.39e-17	6.03972	0.0127308	1	DISC1FP1	11	90251204	90915052	+	3175	processed_transcript	DISC1 fusion partner 1 [Source:HGNC Symbol;Acc:HGNC:33625]	-
ENSG00000276984	8.09872	1.39e-17	6.03972	0.0127308	1	AL023881.1	16	424243	424543	-	301	lincRNA	novel transcript	-
ENSG00000214686	8.09872	1.39e-17	6.03972	0.0127308	1	IQCF6	3	51778561	51779241	-	478	protein_coding	IQ motif containing F6 [Source:HGNC Symbol;Acc:HGNC:35158]	-
ENSG00000205592	8.09872	1.39e-17	6.03972	0.0127308	1	MUC19	12	40393395	40570832	+	29488	protein_coding	mucin 19, oligomeric [Source:HGNC Symbol;Acc:HGNC:14362]	-
ENSG00000274615	21.2575	4.93865	2.07782	0.013231	1	AC233968.1	17	38078262	38124770	+	1300	unprocessed_pseudogene	aminopeptidase puromycin sensitive pseudogene [Source:NCBI gene;Acc:440434]	-
ENSG00000284669	11.1354	0.986887	3.33869	0.0134121	1	AC092053.3	3	39148281	39172952	+	4975	antisense	novel transcript, antisense CSRNP1	-
ENSG00000274717	11.1354	0.986887	3.33869	0.0134121	1	AL049757.1	22	42791814	42794313	-	1596	processed_pseudogene	ADAM metallopeptidase with thrombospondin type 1 motif, 7 (ADAMTS7) pseudogene	-
ENSG00000125384	11.1354	0.986887	3.33869	0.0134121	1	PTGER2	14	52314305	52328606	+	2473	protein_coding	prostaglandin E receptor 2 [Source:HGNC Symbol;Acc:HGNC:9594]	-
ENSG00000157021	50.6116	18.7698	1.42493	0.01391	1	FAM92A1P1	15	41163162	41164374	+	890	unprocessed_pseudogene	family with sequence similarity 92 member A1 pseudogene 1 [Source:HGNC Symbol;Acc:HGNC:32278]	-
ENSG00000132274	34.4162	10.8663	1.65178	0.0141787	1	TRIM22	11	5689689	5737089	+	6020	protein_coding	tripartite motif containing 22 [Source:HGNC Symbol;Acc:HGNC:16379]	-
ENSG00000278214	16.1964	2.96277	2.40156	0.0144854	1	LINC02139	16	85137150	85149443	+	2005	lincRNA	long intergenic non-protein coding RNA 2139 [Source:HGNC Symbol;Acc:HGNC:52999]	-
ENSG00000102878	99.1977	43.4682	1.18797	0.0157367	1	HSF4	16	67164681	67169945	+	3377	protein_coding	heat shock transcription factor 4 [Source:HGNC Symbol;Acc:HGNC:5227]	HSF
ENSG00000271425	55.6727	21.7336	1.35191	0.0165489	1	NBPF10	1	146064699	146144804	-	13249	protein_coding	NBPF member 10 [Source:HGNC Symbol;Acc:HGNC:31992]	-
ENSG00000285886	13.1598	1.97483	2.66061	0.0178622	1	AC211476.6	7	72954797	72957106	+	2085	lincRNA	novel transcript	-
ENSG00000223776	13.1598	1.97483	2.66061	0.0178622	1	LGALS8-AS1	1	236523052	236524508	-	1457	antisense	LGALS8 antisense RNA 1 [Source:HGNC Symbol;Acc:HGNC:40340]	-
ENSG00000120500	13.1598	1.97483	2.66061	0.0178622	1	ARR3	X	70268305	70281840	+	1729	protein_coding	arrestin 3 [Source:HGNC Symbol;Acc:HGNC:710]	-
ENSG00000230280	13.1598	1.97483	2.66061	0.0178622	1	HNRNPA1P59	1	202911812	202912729	+	918	processed_pseudogene	heterogeneous nuclear ribonucleoprotein A1 pseudogene 59 [Source:HGNC Symbol;Acc:HGNC:48789]	-
ENSG00000269646	13.1598	1.97483	2.66061	0.0178622	1	AC010487.2	19	52923382	52924075	+	486	lincRNA	novel transcript	-
ENSG00000235205	13.1598	1.97483	2.66061	0.0178622	1	TATDN2P3	13	23243520	23247184	+	3665	processed_pseudogene	TatD DNase domain containing 2 pseudogene 3 [Source:HGNC Symbol;Acc:HGNC:39256]	-
ENSG00000261787	20.2453	4.93865	2.00785	0.0180032	1	TCF24	8	66946501	66962590	-	2589	protein_coding	transcription factor 24 [Source:HGNC Symbol;Acc:HGNC:32275]	bHLH
ENSG00000168961	89.0756	39.5164	1.16999	0.0187651	1	LGALS9	17	27629798	27649560	+	5714	protein_coding	galectin 9 [Source:HGNC Symbol;Acc:HGNC:6570]	-
ENSG00000270012	22.2697	5.92659	1.88746	0.0191374	1	AC232271.1	X	49273054	49275768	+	2715	lincRNA	novel transcript	-
ENSG00000246523	24.2941	6.91453	1.79419	0.0199879	1	AP001528.1	11	86955619	87000959	+	1393	lincRNA	uncharacterized LOC100506368 [Source:NCBI gene;Acc:100506368]	-
ENSG00000267394	15.1842	2.96277	2.30918	0.0209521	1	AC004596.1	17	44198882	44216565	+	528	antisense	novel transcript, antisense to ATXN7L3	-
ENSG00000283462	15.1842	2.96277	2.30918	0.0209521	1	AC008505.1	5	103880129	103891393	-	6686	processed_transcript	uncharacterized LOC101930276 [Source:NCBI gene;Acc:101930276]	-
ENSG00000269892	30.3674	9.87834	1.60777	0.0214439	1	AC125494.2	12	6742985	6743641	+	657	lincRNA	novel transcript	-
ENSG00000236397	10.1231	0.986887	3.20279	0.0215665	1	DDX11L2	2	113599036	113601261	-	1398	unprocessed_pseudogene	DEAD/H-box helicase 11 like 2 [Source:HGNC Symbol;Acc:HGNC:37103]	-
ENSG00000254027	10.1231	0.986887	3.20279	0.0215665	1	AC009902.2	8	81279871	81281446	-	701	antisense	novel transcript	-
ENSG00000169442	10.1231	0.986887	3.20279	0.0215665	1	CD52	1	26317957	26320523	+	935	protein_coding	CD52 molecule [Source:HGNC Symbol;Acc:HGNC:1804]	-
ENSG00000140543	10.1231	0.986887	3.20279	0.0215665	1	DET1	15	88494440	88546675	-	6853	protein_coding	DET1, COP1 ubiquitin ligase partner [Source:HGNC Symbol;Acc:HGNC:25477]	-
ENSG00000246366	10.1231	0.986887	3.20279	0.0215665	1	LACTB2-AS1	8	70608577	70663279	+	5450	antisense	LACTB2 antisense RNA 1 [Source:HGNC Symbol;Acc:HGNC:27841]	-
ENSG00000237938	10.1231	0.986887	3.20279	0.0215665	1	AL450998.2	1	15720312	15736896	-	1533	antisense	novel transcript, antisense to SLC25A34 and PLEKHM2	-
ENSG00000264268	10.1231	0.986887	3.20279	0.0215665	1	MIR4767	X	7147860	7147937	+	78	miRNA	microRNA 4767 [Source:HGNC Symbol;Acc:HGNC:41548]	-
ENSG00000259772	10.1231	0.986887	3.20279	0.0215665	1	AC012236.1	15	31221999	31230838	-	1563	lincRNA	uncharacterized LOC283710 [Source:NCBI gene;Acc:283710]	-
ENSG00000259075	10.1231	0.986887	3.20279	0.0215665	1	POC1B-GALNT4	12	89519408	89526262	-	5500	protein_coding	POC1B-GALNT4 readthrough [Source:HGNC Symbol;Acc:HGNC:42957]	-
ENSG00000135702	10.1231	0.986887	3.20279	0.0215665	1	CHST5	16	75528535	75535247	-	3322	protein_coding	carbohydrate sulfotransferase 5 [Source:HGNC Symbol;Acc:HGNC:1973]	-
ENSG00000238961	10.1231	0.986887	3.20279	0.0215665	1	SNORA47	5	77080434	77080571	-	138	snoRNA	small nucleolar RNA, H/ACA box 47 [Source:HGNC Symbol;Acc:HGNC:32640]	-
ENSG00000119865	10.1231	0.986887	3.20279	0.0215665	1	CNRIP1	2	68284171	68320051	-	3548	protein_coding	cannabinoid receptor interacting protein 1 [Source:HGNC Symbol;Acc:HGNC:24546]	-
ENSG00000272440	10.1231	0.986887	3.20279	0.0215665	1	AC080013.6	3	158695367	158695581	+	215	lincRNA	novel transcript	-
ENSG00000124343	45.5505	17.7818	1.3508	0.0220737	1	XG	X	2752048	2816500	+	3349	protein_coding	Xg glycoprotein (Xg blood group) [Source:HGNC Symbol;Acc:HGNC:12806]	-
ENSG00000261889	7.08651	1.39e-17	5.8502	0.0226768	1	AC108134.2	16	3156736	3157483	-	748	lincRNA	novel transcript	-
ENSG00000231563	7.08651	1.39e-17	5.8502	0.0226768	1	AL670729.1	1	228407381	228409694	+	283	antisense	novel transcript	-
ENSG00000240211	7.08651	1.39e-17	5.8502	0.0226768	1	AC092849.1	7	100436204	100438504	+	303	antisense	novel transcript	-
ENSG00000272843	7.08651	1.39e-17	5.8502	0.0226768	1	AC211476.2	7	72924418	72925125	-	708	antisense	novel transcript, antisense to POM121	-
ENSG00000234814	7.08651	1.39e-17	5.8502	0.0226768	1	SVIL2P	10	30655489	30717266	+	3232	transcribed_unprocessed_pseudogene	supervillin family member 2, pseudogene [Source:HGNC Symbol;Acc:HGNC:44959]	-
ENSG00000273450	7.08651	1.39e-17	5.8502	0.0226768	1	AL139124.1	10	94314907	94315327	-	421	antisense	novel transcript, antisense to PLCE1	-
ENSG00000272787	7.08651	1.39e-17	5.8502	0.0226768	1	AC253536.6	22	23969211	23969873	+	663	lincRNA	novel transcript	-
ENSG00000280157	7.08651	1.39e-17	5.8502	0.0226768	1	AL359510.2	1	228121523	228123771	+	2249	TEC	TEC	-
ENSG00000250101	7.08651	1.39e-17	5.8502	0.0226768	1	AC106795.3	5	177939622	177983054	+	547	lincRNA	novel transcript	-
ENSG00000235663	7.08651	1.39e-17	5.8502	0.0226768	1	SAPCD1-AS1	6	31764310	31765588	-	461	antisense	SAPCD1 antisense RNA 1 [Source:HGNC Symbol;Acc:HGNC:39824]	-
ENSG00000160471	7.08651	1.39e-17	5.8502	0.0226768	1	COX6B2	19	55349306	55354814	-	3815	protein_coding	cytochrome c oxidase subunit 6B2 [Source:HGNC Symbol;Acc:HGNC:24380]	-
ENSG00000168685	7.08651	1.39e-17	5.8502	0.0226768	1	IL7R	5	35852695	35879603	+	6060	protein_coding	interleukin 7 receptor [Source:HGNC Symbol;Acc:HGNC:6024]	-
ENSG00000237223	7.08651	1.39e-17	5.8502	0.0226768	1	SULT1C2P1	2	108322238	108353799	+	2004	transcribed_unprocessed_pseudogene	sulfotransferase family 1C member 2 pseudogene 1 [Source:HGNC Symbol;Acc:HGNC:33545]	-
ENSG00000205209	7.08651	1.39e-17	5.8502	0.0226768	1	SCGB2B2	19	34593329	34675699	-	2990	protein_coding	secretoglobin family 2B member 2 [Source:HGNC Symbol;Acc:HGNC:27616]	-
ENSG00000254419	7.08651	1.39e-17	5.8502	0.0226768	1	AL139349.1	20	58710795	58711633	+	577	sense_intronic	novel transcript	-
ENSG00000224040	7.08651	1.39e-17	5.8502	0.0226768	1	HMGN1P4	1	182942115	182942404	-	290	processed_pseudogene	high mobility group nucleosome binding domain 1 pseudogene 4 [Source:HGNC Symbol;Acc:HGNC:39336]	-
ENSG00000042781	7.08651	1.39e-17	5.8502	0.0226768	1	USH2A	1	215622894	216423396	-	20506	protein_coding	usherin [Source:HGNC Symbol;Acc:HGNC:12601]	-
ENSG00000125675	7.08651	1.39e-17	5.8502	0.0226768	1	GRIA3	X	123184153	123490915	+	6484	protein_coding	glutamate ionotropic receptor AMPA type subunit 3 [Source:HGNC Symbol;Acc:HGNC:4573]	-
ENSG00000278595	7.08651	1.39e-17	5.8502	0.0226768	1	AL133396.2	20	4761300	4761696	+	397	lincRNA	novel transcript	-
ENSG00000270116	7.08651	1.39e-17	5.8502	0.0226768	1	AP001429.1	21	37100814	37101343	+	530	sense_intronic	novel transcript, sense intronic to TTC3	-
ENSG00000273369	7.08651	1.39e-17	5.8502	0.0226768	1	AC096586.2	4	44693946	44694386	-	441	antisense	novel transcript, antisense to GUF1	-
ENSG00000233854	7.08651	1.39e-17	5.8502	0.0226768	1	POU6F2-AS2	7	38984243	39013551	-	514	antisense	POU6F2 antisense RNA 2 [Source:HGNC Symbol;Acc:HGNC:21887]	-
ENSG00000260978	7.08651	1.39e-17	5.8502	0.0226768	1	AC126407.1	15	23567264	23569657	-	566	antisense	MKRN3 antisense RNA 1	-
ENSG00000260242	7.08651	1.39e-17	5.8502	0.0226768	1	AC091489.1	16	18002806	18173063	-	691	lincRNA	novel transcript	-
ENSG00000177839	74.9047	32.6009	1.19697	0.0233015	1	PCDHB9	5	141187127	141191541	+	4415	protein_coding	protocadherin beta 9 [Source:HGNC Symbol;Acc:HGNC:8694]	-
ENSG00000263345	19.233	4.93865	1.93432	0.0245106	1	AC006435.2	17	2375061	2379306	-	1234	antisense	novel transcript, antisense to SGSM2	-
ENSG00000204745	50.6116	20.7456	1.28145	0.0252954	1	AC083899.1	2	87125198	87196629	+	3795	unprocessed_pseudogene	anaphase promoting complex subunit 1 (ANAPC1) pseudogene	-
ENSG00000158859	21.2575	5.92659	1.82073	0.0254753	1	ADAMTS4	1	161184308	161199056	-	10334	protein_coding	ADAM metallopeptidase with thrombospondin type 1 motif 4 [Source:HGNC Symbol;Acc:HGNC:220]	-
ENSG00000105261	21.2575	5.92659	1.82073	0.0254753	1	OVOL3	19	36111151	36113711	+	747	protein_coding	ovo like zinc finger 3 [Source:HGNC Symbol;Acc:HGNC:14186]	zf-C2H2
ENSG00000260136	21.2575	5.92659	1.82073	0.0254753	1	AC008915.2	16	23452758	23457606	+	1007	lincRNA	novel transcript	-
ENSG00000227879	23.2819	6.91453	1.73311	0.0261053	1	PSPC1P1	13	19201637	19227432	-	665	unprocessed_pseudogene	paraspeckle component 1 pseudogene 1 [Source:HGNC Symbol;Acc:HGNC:42033]	-
ENSG00000140839	39.4773	14.818	1.40598	0.0263988	1	CLEC18B	16	74408270	74421953	-	3143	protein_coding	C-type lectin domain family 18 member B [Source:HGNC Symbol;Acc:HGNC:33849]	-
ENSG00000166415	27.3307	8.8904	1.60643	0.02672	1	WDR72	15	53513741	53762878	-	8572	protein_coding	WD repeat domain 72 [Source:HGNC Symbol;Acc:HGNC:26790]	-
ENSG00000250033	27.3307	8.8904	1.60643	0.02672	1	SLC7A11-AS1	4	138057464	138178177	+	6161	processed_transcript	SLC7A11 antisense RNA 1 [Source:HGNC Symbol;Acc:HGNC:44064]	-
ENSG00000027869	33.404	11.8542	1.48471	0.02678	1	SH2D2A	1	156806243	156816862	-	2512	protein_coding	SH2 domain containing 2A [Source:HGNC Symbol;Acc:HGNC:10821]	-
ENSG00000131634	12.1476	1.97483	2.54626	0.0270427	1	TMEM204	16	1528688	1555580	+	2047	protein_coding	transmembrane protein 204 [Source:HGNC Symbol;Acc:HGNC:14158]	-
ENSG00000214018	12.1476	1.97483	2.54626	0.0270427	1	RRM2P3	X	44309314	44310476	-	1163	processed_pseudogene	ribonucleotide reductase M2 polypeptide pseudogene 3 [Source:HGNC Symbol;Acc:HGNC:10455]	-
ENSG00000213920	12.1476	1.97483	2.54626	0.0270427	1	MDP1	14	24213937	24216070	-	1072	protein_coding	magnesium dependent phosphatase 1 [Source:HGNC Symbol;Acc:HGNC:28781]	-
ENSG00000268218	44.5383	17.7818	1.31847	0.0302988	1	AC137932.3	16	89268104	89273044	+	3660	antisense	novel transcript, antisense to ANKRD11	-
ENSG00000161281	14.172	2.96277	2.21049	0.0303481	1	COX7A1	19	36150922	36152869	-	1006	protein_coding	cytochrome c oxidase subunit 7A1 [Source:HGNC Symbol;Acc:HGNC:2287]	-
ENSG00000234776	14.172	2.96277	2.21049	0.0303481	1	C11orf94	11	45906513	45907282	-	770	protein_coding	chromosome 11 open reading frame 94 [Source:HGNC Symbol;Acc:HGNC:37213]	-
ENSG00000224097	14.172	2.96277	2.21049	0.0303481	1	AC021148.1	4	39480255	39481905	+	1651	transcribed_processed_pseudogene	WD repeat domain 5 pseudogene [Source:NCBI gene;Acc:401127]	-
ENSG00000224550	14.172	2.96277	2.21049	0.0303481	1	AC114491.1	1	107505203	107505448	+	246	processed_pseudogene	NADH dehydrogenase (ubiquinone) 1 alpha subcomplex, 4, 9kDa (NDUFA4) pseudogene	-
ENSG00000260528	60.7337	26.6733	1.18325	0.030798	1	FAM157C	16	90102271	90178344	+	4524	lincRNA	family with sequence similarity 157 member C [Source:HGNC Symbol;Acc:HGNC:34081]	-
ENSG00000236516	38.4651	14.818	1.36862	0.0315204	1	KLF2P4	2	131299220	131300444	-	1225	processed_pseudogene	Kruppel like factor 2 pseudogene 4 [Source:HGNC Symbol;Acc:HGNC:49283]	-
ENSG00000225210	100.21	48.4078	1.04775	0.0318467	1	DUXAP9	14	19062316	19131167	+	4846	transcribed_processed_pseudogene	double homeobox A pseudogene 9 [Source:HGNC Symbol;Acc:HGNC:32188]	-
ENSG00000261461	36.4406	13.8301	1.38955	0.0319423	1	UBE2MP1	16	35169692	35170241	-	550	processed_pseudogene	ubiquitin conjugating enzyme E2 M pseudogene 1 [Source:HGNC Symbol;Acc:HGNC:32195]	-
ENSG00000187642	16.1964	3.95071	2.00119	0.0322922	1	PERM1	1	975204	982093	-	3424	protein_coding	PPARGC1 and ESRR induced regulator, muscle 1 [Source:HGNC Symbol;Acc:HGNC:28208]	-
ENSG00000212766	16.1964	3.95071	2.00119	0.0322922	1	EWSAT1	15	69072926	69095820	+	3576	lincRNA	Ewing sarcoma associated transcript 1 [Source:HGNC Symbol;Acc:HGNC:26596]	-
ENSG00000186081	16.1964	3.95071	2.00119	0.0322922	1	KRT5	12	52514575	52520687	-	4292	protein_coding	keratin 5 [Source:HGNC Symbol;Acc:HGNC:6442]	-
ENSG00000274419	32.3918	11.8542	1.44048	0.0327785	1	TBC1D3D	17	38003976	38014902	+	2116	protein_coding	TBC1 domain family member 3D [Source:HGNC Symbol;Acc:HGNC:28944]	-
ENSG00000249700	32.3918	11.8542	1.44048	0.0327785	1	SRD5A3-AS1	4	55363971	55395847	-	5148	processed_transcript	SRD5A3 antisense RNA 1 [Source:HGNC Symbol;Acc:HGNC:44138]	-
ENSG00000283047	32.3918	11.8542	1.44048	0.0327785	1	FRG1FP	22	10939388	10961338	-	749	unprocessed_pseudogene	FSHD region gene 1 family member F, pseudogene [Source:HGNC Symbol;Acc:HGNC:51765]	-
ENSG00000253704	30.3674	10.8663	1.47191	0.0331737	1	AC023632.2	8	94553722	94569745	+	1789	lincRNA	novel transcript	-
ENSG00000272719	18.2208	4.93865	1.85683	0.0333763	1	AC006483.2	7	5556731	5557245	+	515	antisense	novel transcript, antisense to ACTB	-
ENSG00000273472	28.3429	9.87834	1.50866	0.0335331	1	AC096733.2	4	140756528	140757921	+	1394	lincRNA	novel transcript	-
ENSG00000278611	28.3429	9.87834	1.50866	0.0335331	1	ZNF426-DT	19	9538733	9539734	+	865	lincRNA	ZNF426 divergent transcript [Source:HGNC Symbol;Acc:HGNC:53777]	-
ENSG00000237687	28.3429	9.87834	1.50866	0.0335331	1	LINC00686	20	62695024	62700480	-	332	lincRNA	long intergenic non-protein coding RNA 686 [Source:HGNC Symbol;Acc:HGNC:16221]	-
ENSG00000217416	26.3185	8.8904	1.55223	0.0338323	1	ISCA1P1	5	62776877	62777263	-	387	processed_pseudogene	iron-sulfur cluster assembly 1 pseudogene 1 [Source:HGNC Symbol;Acc:HGNC:33263]	-
ENSG00000263874	20.2453	5.92659	1.75076	0.0339102	1	LINC00672	17	38925168	38929384	+	3692	protein_coding	long intergenic non-protein coding RNA 672 [Source:HGNC Symbol;Acc:HGNC:44353]	-
ENSG00000150630	20.2453	5.92659	1.75076	0.0339102	1	VEGFC	4	176683538	176792727	-	2420	protein_coding	vascular endothelial growth factor C [Source:HGNC Symbol;Acc:HGNC:12682]	-
ENSG00000099866	24.2941	7.90246	1.60475	0.0340354	1	MADCAM1	19	489176	505342	+	2651	protein_coding	mucosal vascular addressin cell adhesion molecule 1 [Source:HGNC Symbol;Acc:HGNC:6765]	-
ENSG00000254893	24.2941	7.90246	1.60475	0.0340354	1	AC113404.3	5	76173629	76174183	-	555	translated_processed_pseudogene	RAP1B, member of RAS oncogene family pseudogene	-
ENSG00000274270	22.2697	6.91453	1.66933	0.0340884	1	AL137060.1	13	50125816	50128463	+	2648	sense_intronic	novel transcript, sense intronic to DLEU1	-
ENSG00000238058	22.2697	6.91453	1.66933	0.0340884	1	AL355574.1	9	135907812	135913513	+	311	antisense	novel transcript	-
ENSG00000259583	46.5628	19.7577	1.23143	0.0342372	1	AC015712.2	15	100892859	100919283	-	6792	antisense	uncharacterized LOC101927751 [Source:NCBI gene;Acc:101927751]	-
ENSG00000214145	9.11093	0.986887	3.05274	0.0348666	1	LINC00887	3	194296465	194312803	-	4153	lincRNA	long intergenic non-protein coding RNA 887 [Source:HGNC Symbol;Acc:HGNC:48574]	-
ENSG00000122756	9.11093	0.986887	3.05274	0.0348666	1	CNTFR	9	34551432	34590140	-	2111	protein_coding	ciliary neurotrophic factor receptor [Source:HGNC Symbol;Acc:HGNC:2170]	-
ENSG00000184274	9.11093	0.986887	3.05274	0.0348666	1	LINC00315	21	45300245	45305257	-	2323	lincRNA	long intergenic non-protein coding RNA 315 [Source:HGNC Symbol;Acc:HGNC:16621]	-
ENSG00000250917	9.11093	0.986887	3.05274	0.0348666	1	AL035458.2	20	34234840	34281173	-	478	sense_overlapping	novel transcript, overlapping AHCY	-
ENSG00000127588	9.11093	0.986887	3.05274	0.0348666	1	GNG13	16	798041	800733	-	984	protein_coding	G protein subunit gamma 13 [Source:HGNC Symbol;Acc:HGNC:14131]	-
ENSG00000227619	9.11093	0.986887	3.05274	0.0348666	1	AL391056.1	9	129575409	129584556	+	2449	lincRNA	novel transcript (FLJ20378)	-
ENSG00000278338	9.11093	0.986887	3.05274	0.0348666	1	VWA8-AS1	13	41955808	41981565	+	2150	antisense	VWA8 antisense RNA 1 (head to head) [Source:HGNC Symbol;Acc:HGNC:44270]	-
ENSG00000224269	9.11093	0.986887	3.05274	0.0348666	1	AP000697.1	21	36698773	36701564	-	339	antisense	novel transcript	-
ENSG00000233585	9.11093	0.986887	3.05274	0.0348666	1	AC231533.2	X	48775644	48776970	-	1327	transcribed_processed_pseudogene	acetyl-Coenzyme A acyltransferase 2 (mitochondrial 3-oxoacyl-Coenzyme A thiolase) (ACAA2) pseudogene	-
ENSG00000232969	9.11093	0.986887	3.05274	0.0348666	1	AP001062.2	21	44339376	44340470	+	127	antisense	novel transcript	-
ENSG00000000971	9.11093	0.986887	3.05274	0.0348666	1	CFH	1	196651878	196747504	+	8145	protein_coding	complement factor H [Source:HGNC Symbol;Acc:HGNC:4883]	-
ENSG00000278963	9.11093	0.986887	3.05274	0.0348666	1	AC005921.3	17	50722074	50724224	+	2151	TEC	TEC	-
ENSG00000206674	9.11093	0.986887	3.05274	0.0348666	1	RNU6-945P	19	40299478	40299584	-	107	snRNA	RNA, U6 small nuclear 945, pseudogene [Source:HGNC Symbol;Acc:HGNC:47908]	-
ENSG00000236761	9.11093	0.986887	3.05274	0.0348666	1	CTAGE9	6	131708684	131711017	-	2334	protein_coding	CTAGE family member 9 [Source:HGNC Symbol;Acc:HGNC:37275]	-
ENSG00000278725	9.11093	0.986887	3.05274	0.0348666	1	AC020765.4	16	28602340	28604519	+	400	unprocessed_pseudogene	coiled-coil domain containing 101 (CCDC101) pseudogene	-
ENSG00000228573	9.11093	0.986887	3.05274	0.0348666	1	AL138962.1	13	47825330	47835956	-	411	lincRNA	novel transcript	-
ENSG00000271002	9.11093	0.986887	3.05274	0.0348666	1	AC129492.5	17	8199123	8199437	-	315	processed_pseudogene	ribosomal protein L11 (RPL11) pseudogene	-
ENSG00000278492	9.11093	0.986887	3.05274	0.0348666	1	AC006213.5	19	43978376	43978663	+	288	sense_intronic	novel transcript, sense intronic to ZNF155	-
ENSG00000069493	85.0268	41.4923	1.0328	0.0377576	1	CLEC2D	12	9664969	9699555	+	6957	protein_coding	C-type lectin domain family 2 member D [Source:HGNC Symbol;Acc:HGNC:14351]	-
ENSG00000242615	49.5994	21.7336	1.18566	0.0380252	1	AC022415.1	19	12141806	12143322	-	1517	transcribed_processed_pseudogene	ribosomal protein L17 (RPL17) pseudogene	-
ENSG00000174827	35.4284	13.8301	1.34905	0.0384107	1	PDZK1	1	145670852	145708148	-	2480	protein_coding	PDZ domain containing 1 [Source:HGNC Symbol;Acc:HGNC:8821]	-
ENSG00000243056	45.5505	19.7577	1.1998	0.0396637	1	EIF4EBP3	5	140547666	140549578	+	691	protein_coding	eukaryotic translation initiation factor 4E binding protein 3 [Source:HGNC Symbol;Acc:HGNC:3290]	-
ENSG00000230148	6.0743	1.39e-17	5.63197	0.0409646	1	HOXB-AS1	17	48543551	48551250	+	1559	antisense	HOXB cluster antisense RNA 1 [Source:HGNC Symbol;Acc:HGNC:43744]	-
ENSG00000231852	6.0743	1.39e-17	5.63197	0.0409646	1	CYP21A2	6	32038265	32041670	+	2909	protein_coding	cytochrome P450 family 21 subfamily A member 2 [Source:HGNC Symbol;Acc:HGNC:2600]	-
ENSG00000175202	6.0743	1.39e-17	5.63197	0.0409646	1	HIGD2B	15	72675782	72686149	-	1117	protein_coding	HIG1 hypoxia inducible domain family member 2B [Source:HGNC Symbol;Acc:HGNC:26984]	-
ENSG00000273007	6.0743	1.39e-17	5.63197	0.0409646	1	AC021205.3	4	122881878	122884712	-	1709	antisense	novel transcript, antisense to FGF2	-
ENSG00000223553	6.0743	1.39e-17	5.63197	0.0409646	1	SMPD4P1	22	20602595	20656914	-	3971	transcribed_unprocessed_pseudogene	sphingomyelin phosphodiesterase 4 pseudogene 1 [Source:HGNC Symbol;Acc:HGNC:39673]	-
ENSG00000243646	6.0743	1.39e-17	5.63197	0.0409646	1	IL10RB	21	33266358	33310187	+	4548	protein_coding	interleukin 10 receptor subunit beta [Source:HGNC Symbol;Acc:HGNC:5965]	-
ENSG00000164037	6.0743	1.39e-17	5.63197	0.0409646	1	SLC9B1	4	102885048	103019739	-	2977	protein_coding	solute carrier family 9 member B1 [Source:HGNC Symbol;Acc:HGNC:24244]	-
ENSG00000272078	6.0743	1.39e-17	5.63197	0.0409646	1	AL139423.1	1	10639241	10654333	+	7923	antisense	novel transcript, antisense to CASZ1	-
ENSG00000224276	6.0743	1.39e-17	5.63197	0.0409646	1	AL355388.1	1	155991390	156001787	+	401	antisense	uncharacterized LOC107985210 [Source:NCBI gene;Acc:107985210]	-
ENSG00000250508	6.0743	1.39e-17	5.63197	0.0409646	1	AP000808.1	11	68870664	68874542	+	3252	lincRNA	uncharacterized LOC105369364 [Source:NCBI gene;Acc:105369364]	-
ENSG00000278514	6.0743	1.39e-17	5.63197	0.0409646	1	AC068831.6	15	91022766	91023200	+	435	lincRNA	novel transcript	-
ENSG00000283098	6.0743	1.39e-17	5.63197	0.0409646	1	AL132857.2	14	36320753	36656163	+	1737	bidirectional_promoter_lncRNA	novel transcript	-
ENSG00000269058	6.0743	1.39e-17	5.63197	0.0409646	1	CALR3	19	16479057	16496192	-	1460	protein_coding	calreticulin 3 [Source:HGNC Symbol;Acc:HGNC:20407]	-
ENSG00000163219	6.0743	1.39e-17	5.63197	0.0409646	1	ARHGAP25	2	68679601	68826833	+	5452	protein_coding	Rho GTPase activating protein 25 [Source:HGNC Symbol;Acc:HGNC:28951]	-
ENSG00000207475	6.0743	1.39e-17	5.63197	0.0409646	1	SNORA80E	1	155919909	155920045	-	137	snoRNA	small nucleolar RNA, H/ACA box 80E [Source:HGNC Symbol;Acc:HGNC:32635]	-
ENSG00000202441	6.0743	1.39e-17	5.63197	0.0409646	1	RNY4P10	6	33199601	33199696	+	96	misc_RNA	RNA, Ro-associated Y4 pseudogene 10 [Source:HGNC Symbol;Acc:HGNC:34060]	-
ENSG00000284471	6.0743	1.39e-17	5.63197	0.0409646	1	CR769775.4	9	61982796	61986934	+	4139	TEC	uncharacterized LOC100132874 [Source:NCBI gene;Acc:100132874]	-
ENSG00000257838	6.0743	1.39e-17	5.63197	0.0409646	1	OTOAP1	16	22545698	22576865	+	2661	transcribed_unprocessed_pseudogene	OTOA pseudogene 1 [Source:HGNC Symbol;Acc:HGNC:53869]	-
ENSG00000221539	6.0743	1.39e-17	5.63197	0.0409646	1	SNORD99	1	28578749	28578822	-	74	snoRNA	small nucleolar RNA, C/D box 99 [Source:HGNC Symbol;Acc:HGNC:32762]	-
ENSG00000230873	6.0743	1.39e-17	5.63197	0.0409646	1	STMND1	6	17102258	17131372	+	2882	protein_coding	stathmin domain containing 1 [Source:HGNC Symbol;Acc:HGNC:44668]	-
ENSG00000164743	6.0743	1.39e-17	5.63197	0.0409646	1	C8orf48	8	13566843	13568287	+	1445	protein_coding	chromosome 8 open reading frame 48 [Source:HGNC Symbol;Acc:HGNC:26345]	-
ENSG00000144852	6.0743	1.39e-17	5.63197	0.0409646	1	NR1I2	3	119780484	119818485	+	5381	protein_coding	nuclear receptor subfamily 1 group I member 2 [Source:HGNC Symbol;Acc:HGNC:7968]	THR-like
ENSG00000272650	6.0743	1.39e-17	5.63197	0.0409646	1	AC110792.3	4	53997415	53997712	-	298	lincRNA	novel transcript	-
ENSG00000164176	6.0743	1.39e-17	5.63197	0.0409646	1	EDIL3	5	83940554	84384793	-	5738	protein_coding	EGF like repeats and discoidin domains 3 [Source:HGNC Symbol;Acc:HGNC:3173]	-
ENSG00000219932	6.0743	1.39e-17	5.63197	0.0409646	1	RPL12P8	10	67874332	67874911	+	580	processed_pseudogene	ribosomal protein L12 pseudogene 8 [Source:HGNC Symbol;Acc:HGNC:23735]	-
ENSG00000234650	6.0743	1.39e-17	5.63197	0.0409646	1	PCCA-AS1	13	100464440	100481157	-	843	antisense	PCCA antisense RNA 1 [Source:HGNC Symbol;Acc:HGNC:39901]	-
ENSG00000179938	6.0743	1.39e-17	5.63197	0.0409646	1	GOLGA8J	15	30083053	30093499	+	2718	protein_coding	golgin A8 family member J [Source:HGNC Symbol;Acc:HGNC:38650]	-
ENSG00000261614	6.0743	1.39e-17	5.63197	0.0409646	1	YBX3P1	16	31568386	31569475	-	1090	processed_pseudogene	Y-box binding protein 3 pseudogene 1 [Source:HGNC Symbol;Acc:HGNC:2429]	-
ENSG00000227941	6.0743	1.39e-17	5.63197	0.0409646	1	UQCRBP2	1	162541332	162541628	-	297	processed_pseudogene	ubiquinol-cytochrome c reductase binding protein pseudogene 2 [Source:HGNC Symbol;Acc:HGNC:12584]	-
ENSG00000235627	6.0743	1.39e-17	5.63197	0.0409646	1	SNRPFP4	3	48161176	48161417	+	242	processed_pseudogene	small nuclear ribonucleoprotein polypeptide F pseudogene 4 [Source:HGNC Symbol;Acc:HGNC:39667]	-
ENSG00000128052	6.0743	1.39e-17	5.63197	0.0409646	1	KDR	4	55078259	55125595	-	6563	protein_coding	kinase insert domain receptor [Source:HGNC Symbol;Acc:HGNC:6307]	-
ENSG00000249755	6.0743	1.39e-17	5.63197	0.0409646	1	AC083829.1	4	88527160	88528170	+	657	processed_pseudogene	CD53 molecule (CD53) pseudogene	-
ENSG00000200520	6.0743	1.39e-17	5.63197	0.0409646	1	RNU6-1214P	4	139318378	139318486	+	109	snRNA	RNA, U6 small nuclear 1214, pseudogene [Source:HGNC Symbol;Acc:HGNC:48177]	-
ENSG00000219902	6.0743	1.39e-17	5.63197	0.0409646	1	RPL35P3	6	105302453	105302823	-	371	processed_pseudogene	ribosomal protein L35 pseudogene 3 [Source:HGNC Symbol;Acc:HGNC:35488]	-
ENSG00000227481	6.0743	1.39e-17	5.63197	0.0409646	1	AC008080.2	7	33730292	33732064	-	577	antisense	novel transcript	-
ENSG00000233928	6.0743	1.39e-17	5.63197	0.0409646	1	AL591501.1	X	33726508	33942280	+	512	lincRNA	novel transcript	-
ENSG00000230121	6.0743	1.39e-17	5.63197	0.0409646	1	AL445070.1	10	7533207	7536565	+	714	antisense	novel transcript	-
ENSG00000228330	6.0743	1.39e-17	5.63197	0.0409646	1	AL355355.1	10	13142185	13142977	-	793	processed_pseudogene	pseudogene similar to part of COX10 homolog, cytochrome c oxidase assembly protein, heme A: farnesyltransferase (yeast) (COX10)	-
ENSG00000262470	6.0743	1.39e-17	5.63197	0.0409646	1	TVP23CP2	16	14200357	14200979	+	623	processed_pseudogene	TVP23C pseudogene 2 [Source:HGNC Symbol;Acc:HGNC:44647]	-
ENSG00000260746	6.0743	1.39e-17	5.63197	0.0409646	1	KIF18BP1	16	35636687	35645180	-	2264	unprocessed_pseudogene	kinesin family member 18B pseudogene 1 [Source:HGNC Symbol;Acc:HGNC:51808]	-
ENSG00000261235	6.0743	1.39e-17	5.63197	0.0409646	1	AC092142.1	16	82044336	82139631	-	1030	antisense	uncharacterized LOC105371363 [Source:NCBI gene;Acc:105371363]	-
ENSG00000268081	6.0743	1.39e-17	5.63197	0.0409646	1	AC123912.1	19	21554640	21569237	-	447	antisense	novel transcript, antisense to ZNF429	-
ENSG00000268438	6.0743	1.39e-17	5.63197	0.0409646	1	BNIP3P27	19	21826513	21827279	+	412	processed_pseudogene	BCL2 interacting protein 3 pseudogene 27 [Source:HGNC Symbol;Acc:HGNC:49707]	-
ENSG00000234479	6.0743	1.39e-17	5.63197	0.0409646	1	AP1B1P1	22	32121977	32133469	+	827	transcribed_unprocessed_pseudogene	AP1B1 pseudogene 1 [Source:HGNC Symbol;Acc:HGNC:297]	-
ENSG00000188368	29.3552	10.8663	1.4232	0.0409935	1	PRR19	19	42302098	42310821	+	2575	protein_coding	proline rich 19 [Source:HGNC Symbol;Acc:HGNC:33728]	-
ENSG00000238129	29.3552	10.8663	1.4232	0.0409935	1	AL121904.1	20	26188408	26196891	+	1352	lincRNA	novel transcript	-
ENSG00000271040	11.1354	1.97483	2.42207	0.041032	1	AL390955.2	6	157323964	157324477	+	514	lincRNA	novel transcript	-
ENSG00000210151	11.1354	1.97483	2.42207	0.041032	1	MT-TS1	MT	7446	7514	-	69	Mt_tRNA	mitochondrially encoded tRNA serine 1 (UCN) [Source:HGNC Symbol;Acc:HGNC:7497]	-
ENSG00000249786	11.1354	1.97483	2.42207	0.041032	1	EAF1-AS1	3	15436171	15455940	-	4321	antisense	EAF1 antisense RNA 1 [Source:HGNC Symbol;Acc:HGNC:42328]	-
ENSG00000188487	11.1354	1.97483	2.42207	0.041032	1	INSC	11	15112424	15247208	+	3435	protein_coding	INSC, spindle orientation adaptor protein [Source:HGNC Symbol;Acc:HGNC:33116]	-
ENSG00000231851	11.1354	1.97483	2.42207	0.041032	1	UTAT33	2	105097052	105102944	-	609	antisense	uncharacterized LOC101927492 [Source:NCBI gene;Acc:101927492]	-
ENSG00000150471	11.1354	1.97483	2.42207	0.041032	1	ADGRL3	4	61201258	62078335	+	13991	protein_coding	adhesion G protein-coupled receptor L3 [Source:HGNC Symbol;Acc:HGNC:20974]	-
ENSG00000145423	11.1354	1.97483	2.42207	0.041032	1	SFRP2	4	153780592	153789120	-	2032	protein_coding	secreted frizzled related protein 2 [Source:HGNC Symbol;Acc:HGNC:10777]	-
ENSG00000250155	11.1354	1.97483	2.42207	0.041032	1	AC008957.1	5	36666214	36725195	-	1159	antisense	uncharacterized LOC107986412 [Source:NCBI gene;Acc:107986412]	-
ENSG00000220586	11.1354	1.97483	2.42207	0.041032	1	TUBBP9	6	39934595	40000527	+	1708	transcribed_processed_pseudogene	tubulin beta class I pseudogene 9 [Source:HGNC Symbol;Acc:HGNC:42178]	-
ENSG00000180438	27.3307	9.87834	1.45643	0.041904	1	TPRXL	3	13937273	14082811	+	3748	transcribed_processed_pseudogene	tetrapeptide repeat homeobox like [Source:HGNC Symbol;Acc:HGNC:32178]	-
ENSG00000253716	91.1001	45.444	1.00133	0.0419965	1	MINCR	8	143280161	143281690	-	1405	antisense	MYC-induced long non-coding RNA [Source:HGNC Symbol;Acc:HGNC:51653]	-
ENSG00000162576	59.7215	27.6612	1.10682	0.0431193	1	MXRA8	1	1352689	1361777	-	3622	protein_coding	matrix remodeling associated 8 [Source:HGNC Symbol;Acc:HGNC:7542]	-
ENSG00000185437	23.2819	7.90246	1.54367	0.043693	1	SH3BGR	21	39445855	39515506	+	1495	protein_coding	SH3 domain binding glutamate rich protein [Source:HGNC Symbol;Acc:HGNC:10822]	-
ENSG00000235217	23.2819	7.90246	1.54367	0.043693	1	TSPY26P	20	32186477	32190527	-	4051	transcribed_processed_pseudogene	testis specific protein Y-linked 26, pseudogene [Source:HGNC Symbol;Acc:HGNC:16256]	-
ENSG00000070831	13.1598	2.96277	2.10454	0.0439913	1	CDC42	1	22052627	22092946	+	3598	protein_coding	cell division cycle 42 [Source:HGNC Symbol;Acc:HGNC:1736]	-
ENSG00000236914	13.1598	2.96277	2.10454	0.0439913	1	LINC01852	15	38069481	38072959	-	1793	lincRNA	long intergenic non-protein coding RNA 1852 [Source:HGNC Symbol;Acc:HGNC:52668]	-
ENSG00000261819	13.1598	2.96277	2.10454	0.0439913	1	AC138932.3	16	14988259	14990160	-	1902	processed_pseudogene	uncharacterized protein KIAA2013 [Source:NCBI gene;Acc:102724984]	-
ENSG00000166825	13.1598	2.96277	2.10454	0.0439913	1	ANPEP	15	89784889	89815401	-	4871	protein_coding	alanyl aminopeptidase, membrane [Source:HGNC Symbol;Acc:HGNC:500]	-
ENSG00000269235	13.1598	2.96277	2.10454	0.0439913	1	ZNF350-AS1	19	51949134	51981367	+	1018	antisense	ZNF350 antisense RNA 1 [Source:HGNC Symbol;Acc:HGNC:48598]	-
ENSG00000267432	13.1598	2.96277	2.10454	0.0439913	1	DNAH17-AS1	17	78484882	78503056	+	5498	processed_transcript	DNAH17 antisense RNA 1 [Source:HGNC Symbol;Acc:HGNC:48594]	-
ENSG00000245498	21.2575	6.91453	1.6026	0.0444891	1	AP000866.1	11	124800450	124834487	+	4854	antisense	uncharacterized LOC100507283 [Source:NCBI gene;Acc:100507283]	-
ENSG00000228983	21.2575	6.91453	1.6026	0.0444891	1	SLC47A1P1	17	19579943	19596058	+	1402	transcribed_unprocessed_pseudogene	SLC47A1 pseudogene 1 [Source:HGNC Symbol;Acc:HGNC:51849]	-
ENSG00000263272	55.6727	25.6853	1.11217	0.0451174	1	AC004148.2	17	5425139	5432876	-	1938	antisense	novel transcript, antisense to RPAIN	-
ENSG00000243649	15.1842	3.95071	1.90882	0.0452022	1	CFB	6	31945650	31952084	+	4997	protein_coding	complement factor B [Source:HGNC Symbol;Acc:HGNC:1037]	-
ENSG00000189120	15.1842	3.95071	1.90882	0.0452022	1	SP6	17	47844908	47855874	-	4075	protein_coding	Sp6 transcription factor [Source:HGNC Symbol;Acc:HGNC:14530]	zf-C2H2
ENSG00000253438	17.2086	4.93865	1.77495	0.045436	1	PCAT1	8	126556323	127419050	+	16848	antisense	prostate cancer associated transcript 1 [Source:HGNC Symbol;Acc:HGNC:43022]	-
ENSG00000036448	17.2086	4.93865	1.77495	0.045436	1	MYOM2	8	2045040	2165552	+	7062	protein_coding	myomesin 2 [Source:HGNC Symbol;Acc:HGNC:7614]	-
ENSG00000285589	41.5017	17.7818	1.21688	0.0485971	1	AC010422.8	19	12668071	12681834	-	5025	protein_coding	novel transcript	-
